# Supplementary material for: Cyclic AMP-CRP Modulates the Cell Morphology of Klebsiella pneumoniae in High-Glucose Environment
Source: Front Microbiol. 2020 Jan 21;10:2984. doi: 10.3389/fmicb.2019.02984 (PMC6985210; doi:10.3389/fmicb.2019.02984)
Supplement: Supplementary file 2 [file Table_2.xlsx]

## Sheet: Sheet1
			Table S2 Differentially expressed proteins identified by mass spectrometry
Accession	Name	Species	Peptides(95%)	Citable Accession	Gene Name	118:114	121:114	118:115	121:115	C.V	AVG.	T.TEST	FLAG
tr|A6T6H1|A6T6H1_KLEP7	Zinc transporter ZitB OS=Klebsiella pneumoniae subsp. pneumoniae (strain ATCC 700721 / MGH 78578) GN=ybgR PE=4 SV=1	KLEP7	4	A6T6H1	GN=ybgR	9.63829	7.72681	14.1906	10.9648	0.221629	10.6301	0.00579487	UP
tr|A6TDV2|A6TDV2_KLEP7	Galactose-proton symport of transport system OS=Klebsiella pneumoniae subsp. pneumoniae (strain ATCC 700721 / MGH 78578) GN=galP PE=3 SV=1	KLEP7	4	A6TDV2	GN=galP	16.1436	14.5881	6.19441	5.39511	0.456067	10.5803	0.0412706	UP
tr|A6T4S1|A6T4S1_KLEP7	Glucose dehydrogenase OS=Klebsiella pneumoniae subsp. pneumoniae (strain ATCC 700721 / MGH 78578) GN=gcd PE=4 SV=1	KLEP7	109	A6T4S1	GN=gcd	12.7057	10.7647	9.81748	8.24138	0.155659	10.3823	0.00209418	UP
tr|A6TDK3|A6TDK3_KLEP7	Putative fimbrial-like protein OS=Klebsiella pneumoniae subsp. pneumoniae (strain ATCC 700721 / MGH 78578) GN=KPN_03276 PE=4 SV=1	KLEP7	10	A6TDK3	GN=KPN_03276	11.8032	8.87156	10.3753	8.31764	0.138164	9.84192	0.00150099	UP
tr|A6TGH1|A6TGH1_KLEP7	Transcription termination factor Rho OS=Klebsiella pneumoniae subsp. pneumoniae (strain ATCC 700721 / MGH 78578) GN=rho PE=3 SV=1	KLEP7	33	A6TGH1	GN=rho	7.11213	7.51623	9.72747	9.90832	0.14728	8.56604	0.00190392	UP
tr|A6T6J0|A6T6J0_KLEP7	Molybdate uptake regulatory protein OS=Klebsiella pneumoniae subsp. pneumoniae (strain ATCC 700721 / MGH 78578) GN=modE PE=4 SV=1	KLEP7	5	A6T6J0	GN=modE	6.85488	6.36796	9.90832	8.70964	0.17892	7.9602	0.00346153	UP
tr|A6TDK4|A6TDK4_KLEP7	Putative fimbrial usher protein OS=Klebsiella pneumoniae subsp. pneumoniae (strain ATCC 700721 / MGH 78578) GN=KPN_03277 PE=3 SV=1	KLEP7	22	A6TDK4	GN=KPN_03277	9.81748	8.01678	6.72977	5.05825	0.235415	7.40557	0.00785192	UP
tr|A6TFE1|A6TFE1_KLEP7	Uncharacterized protein OS=Klebsiella pneumoniae subsp. pneumoniae (strain ATCC 700721 / MGH 78578) GN=yhjU PE=4 SV=1	KLEP7	12	A6TFE1	GN=yhjU	8.09096	5.39511	9.0365	5.80764	0.215377	7.08255	0.00622097	UP
tr|A6TDK5|A6TDK5_KLEP7	Putative bacterial pili assembly chaperone OS=Klebsiella pneumoniae subsp. pneumoniae (strain ATCC 700721 / MGH 78578) GN=KPN_03278 PE=3 SV=1	KLEP7	8	A6TDK5	GN=KPN_03278	8.79023	6.91831	6.36796	4.65586	0.220729	6.68309	0.00686283	UP
tr|A6TDK6|A6TDK6_KLEP7	Putative fimbrial-like protein OS=Klebsiella pneumoniae subsp. pneumoniae (strain ATCC 700721 / MGH 78578) GN=KPN_03279 PE=4 SV=1	KLEP7	4	A6TDK6	GN=KPN_03279	8.31764	7.31139	5.86138	5.15229	0.185145	6.66067	0.00415031	UP
tr|A6TA21|A6TA21_KLEP7	Carbonic anhydrase OS=Klebsiella pneumoniae subsp. pneumoniae (strain ATCC 700721 / MGH 78578) GN=KPN_02014 PE=3 SV=1	KLEP7	7	A6TA21	GN=KPN_02014	6.79204	4.7863	8.70964	6.08135	0.215136	6.59233	0.00642279	UP
tr|A6T6G6|A6T6G6_KLEP7	Protein TolB OS=Klebsiella pneumoniae subsp. pneumoniae (strain ATCC 700721 / MGH 78578) GN=tolB PE=3 SV=1	KLEP7	66	A6T6G6	GN=tolB	4.65586	5.49541	7.51623	8.55067	0.236798	6.55454	0.00845942	UP
tr|A6THT4|A6THT4_KLEP7	Putative aldehyde dehydrogenase OS=Klebsiella pneumoniae subsp. pneumoniae (strain ATCC 700721 / MGH 78578) GN=KPN_04772 PE=3 SV=1	KLEP7	54	A6THT4	GN=KPN_04772	3.43558	5.7544	6.0256	9.81748	0.36563	6.25826	0.0283739	UP
tr|A6T9K2|A6T9K2_KLEP7	Putative oxidoreductase OS=Klebsiella pneumoniae subsp. pneumoniae (strain ATCC 700721 / MGH 78578) GN=KPN_01842 PE=4 SV=1	KLEP7	19	A6T9K2	GN=KPN_01842	5.64937	5.10505	6.85488	6.25173	0.109711	5.96526	0.000951962	UP
tr|A6T751|A6T751_KLEP7	Outer membrane protein 3a (II*Gd) OS=Klebsiella pneumoniae subsp. pneumoniae (strain ATCC 700721 / MGH 78578) GN=ompA PE=3 SV=1	KLEP7	52	A6T751	GN=ompA	4.57088	3.46737	7.7983	6.0256	0.297121	5.46554	0.0175755	UP
tr|A6TF40|A6TF40_KLEP7	Alpha-1,4 glucan phosphorylase OS=Klebsiella pneumoniae subsp. pneumoniae (strain ATCC 700721 / MGH 78578) GN=malP PE=3 SV=1	KLEP7	15	A6TF40	GN=malP	3.34195	4.7863	5.05825	7.37904	0.281489	5.14139	0.0157664	UP
tr|A6T7G1|A6T7G1_KLEP7	PTS family enzyme IIC/enzyme IIB OS=Klebsiella pneumoniae subsp. pneumoniae (strain ATCC 700721 / MGH 78578) GN=ptsG PE=4 SV=1	KLEP7	30	A6T7G1	GN=ptsG	4.52898	4.05509	6.25173	5.70164	0.171506	5.13436	0.00388787	UP
sp|A6TB47|OTSA_KLEP7	Trehalose-6-phosphate synthase OS=Klebsiella pneumoniae subsp. pneumoniae (strain ATCC 700721 / MGH 78578) GN=otsA PE=3 SV=1	KLEP7	20	A6TB47	GN=otsA	5.64937	5.05825	5.05825	4.65586	0.0694189	5.10543	0.000270628	UP
tr|A6T7F5|A6T7F5_KLEP7	3-oxoacyl-[acyl-carrier-protein] synthase 2 OS=Klebsiella pneumoniae subsp. pneumoniae (strain ATCC 700721 / MGH 78578) GN=fabF PE=3 SV=1	KLEP7	16	A6T7F5	GN=fabF	5.54626	5.64937	4.05509	4.20727	0.15134	4.86449	0.00281119	UP
tr|A6T508|A6T508_KLEP7	Putative biotin synthesis protein OS=Klebsiella pneumoniae subsp. pneumoniae (strain ATCC 700721 / MGH 78578) GN=yafE PE=4 SV=1	KLEP7	3	A6T508	GN=yafE	3.94457	4.05509	5.01187	5.15229	0.119975	4.54095	0.00150293	UP
tr|A6TGJ7|A6TGJ7_KLEP7	Magnesium transport protein CorA OS=Klebsiella pneumoniae subsp. pneumoniae (strain ATCC 700721 / MGH 78578) GN=corA PE=3 SV=1	KLEP7	9	A6TGJ7	GN=corA	4.20727	4.36516	4.2462	4.40555	0.0189858	4.30604	6.41313e-06	UP
sp|A6TA11|MDTK_KLEP7	Multidrug resistance protein MdtK OS=Klebsiella pneumoniae subsp. pneumoniae (strain ATCC 700721 / MGH 78578) GN=mdtK PE=3 SV=1	KLEP7	3	A6TA11	GN=mdtK	5.44503	4.40555	3.94457	3.25087	0.187114	4.26151	0.00578408	UP
tr|A6T720|A6T720_KLEP7	Aminotransferase OS=Klebsiella pneumoniae subsp. pneumoniae (strain ATCC 700721 / MGH 78578) GN=aspC PE=3 SV=1	KLEP7	31	A6T720	GN=aspC	2.91072	2.77971	5.7544	5.54626	0.33082	4.24777	0.0279523	UP
sp|A6T700|SERC_KLEP7	Phosphoserine aminotransferase OS=Klebsiella pneumoniae subsp. pneumoniae (strain ATCC 700721 / MGH 78578) GN=serC PE=3 SV=1	KLEP7	21	A6T700	GN=serC	2.91072	2.96483	4.92039	5.15229	0.264018	3.98706	0.0161326	UP
tr|A6T6R6|A6T6R6_KLEP7	Putative ATP-binding component of a transport system OS=Klebsiella pneumoniae subsp. pneumoniae (strain ATCC 700721 / MGH 78578) GN=ybiT PE=4 SV=1	KLEP7	18	A6T6R6	GN=ybiT	4.20727	4.28548	3.66438	3.76704	0.0676279	3.98104	0.000309612	UP
sp|A6TEY9|KEFB_KLEP7	Glutathione-regulated potassium-efflux system protein KefB OS=Klebsiella pneumoniae subsp. pneumoniae (strain ATCC 700721 / MGH 78578) GN=kefB PE=3 SV=1	KLEP7	5	A6TEY9	GN=kefB	5.7544	5.34564	2.46604	2.26987	0.403914	3.95899	0.0491428	UP
tr|A6TA90|A6TA90_KLEP7	Monooxygenase, FAD-binding Glucose-methanol-choline oxidoreductase OS=Klebsiella pneumoniae subsp. pneumoniae (strain ATCC 700721 / MGH 78578) GN=KPN_02083 PE=4 SV=1	KLEP7	18	A6TA90	GN=KPN_02083	3.31131	5.05825	2.93765	4.48745	0.21748	3.94867	0.00950588	UP
tr|A6TBS7|A6TBS7_KLEP7	Magnesium transporter MgtE OS=Klebsiella pneumoniae subsp. pneumoniae (strain ATCC 700721 / MGH 78578) GN=KPN_02631 PE=3 SV=1	KLEP7	11	A6TBS7	GN=KPN_02631	3.28095	3.63078	4.2462	4.61318	0.131597	3.94278	0.00224229	UP
tr|A6T8L2|A6T8L2_KLEP7	Glyceraldehyde-3-phosphate dehydrogenase OS=Klebsiella pneumoniae subsp. pneumoniae (strain ATCC 700721 / MGH 78578) GN=gapA PE=3 SV=1	KLEP7	11	A6T8L2	GN=gapA	2.39883	3.49945	4.05509	5.70164	0.304559	3.91375	0.0241116	UP
tr|A6T4X8|A6T4X8_KLEP7	Zinc metalloprotease OS=Klebsiella pneumoniae subsp. pneumoniae (strain ATCC 700721 / MGH 78578) GN=yaeL PE=3 SV=1	KLEP7	12	A6T4X8	GN=yaeL	5.49541	3.22107	4.32514	2.51189	0.290773	3.88838	0.0214384	UP
sp|A6TGE6|STHA_KLEP7	Soluble pyridine nucleotide transhydrogenase OS=Klebsiella pneumoniae subsp. pneumoniae (strain ATCC 700721 / MGH 78578) GN=sthA PE=3 SV=1	KLEP7	18	A6TGE6	GN=sthA	3.40408	2.63027	5.24808	4.01791	0.250311	3.82508	0.0144949	UP
tr|A6TD93|A6TD93_KLEP7	Putative enzyme OS=Klebsiella pneumoniae subsp. pneumoniae (strain ATCC 700721 / MGH 78578) GN=ygdL PE=4 SV=1	KLEP7	4	A6TD93	GN=ygdL	2.53513	2.14783	5.70164	4.87529	0.395391	3.81497	0.0481303	UP
tr|A6T7G0|A6T7G0_KLEP7	Putative hydrolase OS=Klebsiella pneumoniae subsp. pneumoniae (strain ATCC 700721 / MGH 78578) GN=ycfH PE=4 SV=1	KLEP7	3	A6T7G0	GN=ycfH	4.52898	4.96592	2.70396	2.93765	0.258745	3.78413	0.0160421	UP
tr|A6TG74|A6TG74_KLEP7	GTP-binding elongation factor family protein OS=Klebsiella pneumoniae subsp. pneumoniae (strain ATCC 700721 / MGH 78578) GN=bipA PE=4 SV=1	KLEP7	17	A6TG74	GN=bipA	2.99226	3.34195	4.01791	4.52898	0.159912	3.72027	0.00419703	UP
tr|A6TDH0|A6TDH0_KLEP7	Putative reductase, NAD(P)-linked OS=Klebsiella pneumoniae subsp. pneumoniae (strain ATCC 700721 / MGH 78578) GN=tas PE=4 SV=1	KLEP7	6	A6TDH0	GN=tas	5.19996	5.01187	2.33346	2.24905	0.381015	3.69859	0.0451619	UP
tr|A6TAF9|A6TAF9_KLEP7	Putative 5-methyltetrahydropteroyltriglutamate-homocysteine methyltransferase OS=Klebsiella pneumoniae subsp. pneumoniae (strain ATCC 700721 / MGH 78578) GN=KPN_02152 PE=4 SV=1	KLEP7	6	A6TAF9	GN=KPN_02152	4.74242	4.05509	3.13329	2.70396	0.216907	3.65869	0.0101857	UP
tr|A6TB77|A6TB77_KLEP7	Putative transmembrane protein OS=Klebsiella pneumoniae subsp. pneumoniae (strain ATCC 700721 / MGH 78578) GN=yedI PE=4 SV=1	KLEP7	17	A6TB77	GN=yedI	4.52898	5.49541	2.12814	2.46604	0.384437	3.65464	0.0466845	UP
tr|A6TGE0|A6TGE0_KLEP7	Phosphoenolpyruvate carboxylase OS=Klebsiella pneumoniae subsp. pneumoniae (strain ATCC 700721 / MGH 78578) GN=ppc PE=3 SV=1	KLEP7	34	A6TGE0	GN=ppc	4.01791	3.90841	3.37287	3.28095	0.0883704	3.64504	0.000753087	UP
sp|A6TAN9|RF1_KLEP7	Peptide chain release factor 1 OS=Klebsiella pneumoniae subsp. pneumoniae (strain ATCC 700721 / MGH 78578) GN=prfA PE=3 SV=1	KLEP7	8	A6TAN9	GN=prfA	4.05509	4.92039	2.48886	3.04789	0.257343	3.62806	0.0164926	UP
tr|A6T6J7|A6T6J7_KLEP7	Uncharacterized protein OS=Klebsiella pneumoniae subsp. pneumoniae (strain ATCC 700721 / MGH 78578) GN=KPN_00782 PE=4 SV=1	KLEP7	13	A6T6J7	GN=KPN_00782	2.75423	3.90841	3.13329	4.44631	0.185145	3.56056	0.00670456	UP
tr|A6TEZ0|A6TEZ0_KLEP7	Glutathione-regulated potassium-efflux system ancillary protein KefG OS=Klebsiella pneumoniae subsp. pneumoniae (strain ATCC 700721 / MGH 78578) GN=yheR PE=3 SV=1	KLEP7	3	A6TEZ0	GN=yheR	3.46737	3.63078	3.49945	3.59749	0.0189856	3.54877	7.83322e-06	UP
tr|A6TBY1|A6TBY1_KLEP7	Uncharacterized protein OS=Klebsiella pneumoniae subsp. pneumoniae (strain ATCC 700721 / MGH 78578) GN=yfbU PE=4 SV=1	KLEP7	5	A6TBY1	GN=yfbU	3.56451	4.20727	2.77971	3.22107	0.151476	3.44314	0.00391368	UP
sp|A6T4N9|LPXC_KLEP7	UDP-3-O-acyl-N-acetylglucosamine deacetylase OS=Klebsiella pneumoniae subsp. pneumoniae (strain ATCC 700721 / MGH 78578) GN=lpxC PE=3 SV=1	KLEP7	5	A6T4N9	GN=lpxC	2.51189	3.25087	3.49945	4.48745	0.205597	3.43742	0.0093882	UP
tr|A6T5M4|A6T5M4_KLEP7	Efflux pump membrane transporter OS=Klebsiella pneumoniae subsp. pneumoniae (strain ATCC 700721 / MGH 78578) GN=acrB PE=3 SV=1	KLEP7	49	A6T5M4	GN=acrB	4.36516	3.0761	3.66438	2.60615	0.192038	3.42795	0.00776765	UP
tr|A6T4Z9|A6T4Z9_KLEP7	Outer membrane lipoprotein RcsF OS=Klebsiella pneumoniae subsp. pneumoniae (strain ATCC 700721 / MGH 78578) GN=rcsF PE=3 SV=1	KLEP7	12	A6T4Z9	GN=rcsF	3.13329	2.18776	4.87529	3.46737	0.282339	3.41593	0.0225936	UP
tr|A6T6G2|A6T6G2_KLEP7	Uncharacterized protein OS=Klebsiella pneumoniae subsp. pneumoniae (strain ATCC 700721 / MGH 78578) GN=ybgC PE=4 SV=1	KLEP7	2	A6T6G2	GN=ybgC	3.69828	2.48886	4.09261	2.75423	0.202163	3.25849	0.00954628	UP
sp|A6TGQ0|THIE_KLEP7	Thiamine-phosphate synthase OS=Klebsiella pneumoniae subsp. pneumoniae (strain ATCC 700721 / MGH 78578) GN=thiE PE=3 SV=1	KLEP7	4	A6TGQ0	GN=thiE	2.65461	3.43558	3.19154	3.7325	0.121504	3.25356	0.00220912	UP
tr|A6TFC2|A6TFC2_KLEP7	Cytoplasmic trehalase OS=Klebsiella pneumoniae subsp. pneumoniae (strain ATCC 700721 / MGH 78578) GN=treF PE=3 SV=1	KLEP7	4	A6TFC2	GN=treF	3.56451	3.63078	2.88403	2.91072	0.108097	3.24751	0.0015711	UP
tr|A6TFC6|A6TFC6_KLEP7	Uncharacterized protein OS=Klebsiella pneumoniae subsp. pneumoniae (strain ATCC 700721 / MGH 78578) GN=yhjD PE=4 SV=1	KLEP7	9	A6TFC6	GN=yhjD	2.88403	3.40408	2.99226	3.66438	0.0971091	3.23619	0.00115066	UP
sp|A6TEJ0|ASSY_KLEP7	Argininosuccinate synthase OS=Klebsiella pneumoniae subsp. pneumoniae (strain ATCC 700721 / MGH 78578) GN=argG PE=3 SV=1	KLEP7	22	A6TEJ0	GN=argG	2.1677	2.26987	4.16869	4.32514	0.31434	3.23285	0.0318809	UP
tr|A6TB48|A6TB48_KLEP7	Trehalose 6-phosphate phosphatase OS=Klebsiella pneumoniae subsp. pneumoniae (strain ATCC 700721 / MGH 78578) GN=otsB PE=3 SV=1	KLEP7	17	A6TB48	GN=otsB	3.10456	3.53183	2.91072	3.25087	0.0708414	3.1995	0.000458583	UP
tr|A6TGW2|A6TGW2_KLEP7	Aminotransferase OS=Klebsiella pneumoniae subsp. pneumoniae (strain ATCC 700721 / MGH 78578) GN=tyrB PE=3 SV=1	KLEP7	14	A6TGW2	GN=tyrB	2.85759	2.39883	4.09261	3.43558	0.198578	3.19615	0.00930198	UP
tr|A6THH1|A6THH1_KLEP7	Mg2+ transport ATPase, P-type 1 OS=Klebsiella pneumoniae subsp. pneumoniae (strain ATCC 700721 / MGH 78578) GN=mgtA PE=4 SV=1	KLEP7	17	A6THH1	GN=mgtA	4.05509	3.66438	2.60615	2.35505	0.223599	3.17017	0.0130913	UP
tr|A6T4I0|A6T4I0_KLEP7	Carbamoyl-phosphate synthase large chain OS=Klebsiella pneumoniae subsp. pneumoniae (strain ATCC 700721 / MGH 78578) GN=carB PE=3 SV=1	KLEP7	25	A6T4I0	GN=carB	3.56451	4.05509	2.33346	2.65461	0.218842	3.15192	0.0124256	UP
sp|A6TCC2|GUAA_KLEP7	GMP synthase [glutamine-hydrolyzing] OS=Klebsiella pneumoniae subsp. pneumoniae (strain ATCC 700721 / MGH 78578) GN=guaA PE=3 SV=1	KLEP7	25	A6TCC2	GN=guaA	3.40408	3.37287	2.75423	2.72898	0.105626	3.06504	0.00158841	UP
sp|A6T613|BETA_KLEP7	Oxygen-dependent choline dehydrogenase OS=Klebsiella pneumoniae subsp. pneumoniae (strain ATCC 700721 / MGH 78578) GN=betA PE=3 SV=1	KLEP7	18	A6T613	GN=betA	3.49945	3.76704	2.37684	2.55859	0.194685	3.05048	0.00935935	UP
sp|A6T884|ZNTB_KLEP7	Zinc transport protein ZntB OS=Klebsiella pneumoniae subsp. pneumoniae (strain ATCC 700721 / MGH 78578) GN=zntB PE=3 SV=1	KLEP7	7	A6T884	GN=zntB	2.80543	2.46604	3.66438	3.25087	0.148483	3.04668	0.00432767	UP
tr|A6TFC0|A6TFC0_KLEP7	Putative glutathione S-transferase OS=Klebsiella pneumoniae subsp. pneumoniae (strain ATCC 700721 / MGH 78578) GN=KPN_03867 PE=3 SV=1	KLEP7	3	A6TFC0	GN=KPN_03867	3.01995	2.65461	3.46737	2.93765	0.0966038	3.01989	0.00124737	UP
tr|A6TEQ8|A6TEQ8_KLEP7	p-hydroxybenzoic acid efflux pump subunit AaeA OS=Klebsiella pneumoniae subsp. pneumoniae (strain ATCC 700721 / MGH 78578) GN=yhcQ PE=3 SV=1	KLEP7	11	A6TEQ8	GN=yhcQ	4.05509	3.34195	2.55859	2.10863	0.246921	3.01606	0.0183386	UP
tr|A6TF20|A6TF20_KLEP7	Bifunctional penicillin-binding protein 1a: transglycosylase/transpeptidase OS=Klebsiella pneumoniae subsp. pneumoniae (strain ATCC 700721 / MGH 78578) GN=mrcA PE=4 SV=1	KLEP7	27	A6TF20	GN=mrcA	3.13329	2.18776	3.90841	2.72898	0.20994	2.98961	0.0118861	UP
sp|A6TH46|DSBD_KLEP7	Thiol:disulfide interchange protein DsbD OS=Klebsiella pneumoniae subsp. pneumoniae (strain ATCC 700721 / MGH 78578) GN=dsbD PE=3 SV=1	KLEP7	9	A6TH46	GN=dsbD	2.88403	2.31206	3.7325	3.01995	0.169298	2.98714	0.00648729	UP
tr|A6T6B7|A6T6B7_KLEP7	Asparagine synthetase B OS=Klebsiella pneumoniae subsp. pneumoniae (strain ATCC 700721 / MGH 78578) GN=asnB PE=4 SV=1	KLEP7	20	A6T6B7	GN=asnB	2.14783	2.10863	3.80189	3.83707	0.284423	2.97386	0.0272529	UP
tr|A6TG29|A6TG29_KLEP7	Phosphate import ATP-binding protein PstB OS=Klebsiella pneumoniae subsp. pneumoniae (strain ATCC 700721 / MGH 78578) GN=pstB PE=3 SV=1	KLEP7	3	A6TG29	GN=pstB	3.53183	3.19154	2.72898	2.42103	0.143344	2.96834	0.00405823	UP
tr|A6T6K5|A6T6K5_KLEP7	Putative cation transport protein OS=Klebsiella pneumoniae subsp. pneumoniae (strain ATCC 700721 / MGH 78578) GN=KPN_00790 PE=4 SV=1	KLEP7	57	A6T6K5	GN=KPN_00790	3.53183	2.14783	3.83707	2.35505	0.245383	2.96795	0.0184294	UP
tr|A6TF21|A6TF21_KLEP7	Conserved protein, MutT-like protein OS=Klebsiella pneumoniae subsp. pneumoniae (strain ATCC 700721 / MGH 78578) GN=yrfE PE=4 SV=1	KLEP7	6	A6TF21	GN=yrfE	2.31206	2.07014	3.87258	3.53183	0.261266	2.94665	0.022035	UP
tr|A6T622|A6T622_KLEP7	Putative transketolase C-terminal section OS=Klebsiella pneumoniae subsp. pneumoniae (strain ATCC 700721 / MGH 78578) GN=KPN_00593 PE=4 SV=1	KLEP7	2	A6T622	GN=KPN_00593	2.10863	3.40408	2.42103	3.80189	0.236056	2.93391	0.0168563	UP
tr|A6TFC8|A6TFC8_KLEP7	Uncharacterized protein OS=Klebsiella pneumoniae subsp. pneumoniae (strain ATCC 700721 / MGH 78578) GN=yhjG PE=4 SV=1	KLEP7	16	A6TFC8	GN=yhjG	2.85759	2.93765	2.91072	3.01995	0.0200047	2.93148	1.18658e-05	UP
tr|A6T4M7|A6T4M7_KLEP7	Division-specific transpeptidase, penicillin-binding protein 3 OS=Klebsiella pneumoniae subsp. pneumoniae (strain ATCC 700721 / MGH 78578) GN=ftsI PE=4 SV=1	KLEP7	16	A6T4M7	GN=ftsI	3.19154	3.34195	2.51189	2.67917	0.117669	2.93114	0.00232845	UP
tr|A6THK0|A6THK0_KLEP7	Putative alcohol dehydrogenase OS=Klebsiella pneumoniae subsp. pneumoniae (strain ATCC 700721 / MGH 78578) GN=yjgB PE=3 SV=1	KLEP7	6	A6THK0	GN=yjgB	2.99226	3.22107	2.63027	2.83139	0.0742084	2.91875	0.000601287	UP
tr|A6T9Z3|A6T9Z3_KLEP7	Putative multidrug resistance protein OS=Klebsiella pneumoniae subsp. pneumoniae (strain ATCC 700721 / MGH 78578) GN=ydhJ PE=3 SV=1	KLEP7	9	A6T9Z3	GN=ydhJ	3.66438	3.28095	2.48886	2.208	0.201576	2.91055	0.0110273	UP
sp|A6TAP2|ISPE_KLEP7	4-diphosphocytidyl-2-C-methyl-D-erythritol kinase OS=Klebsiella pneumoniae subsp. pneumoniae (strain ATCC 700721 / MGH 78578) GN=ispE PE=3 SV=1	KLEP7	5	A6TAP2	GN=ispE	3.56451	2.65461	3.04789	2.29087	0.163638	2.88947	0.00618256	UP
tr|A6TDS3|A6TDS3_KLEP7	5-formyltetrahydrofolate cyclo-ligase OS=Klebsiella pneumoniae subsp. pneumoniae (strain ATCC 700721 / MGH 78578) GN=ygfA PE=3 SV=1	KLEP7	2	A6TDS3	GN=ygfA	2.33346	2.91072	2.85759	3.34195	0.125066	2.86093	0.00288802	UP
tr|A6T4J1|A6T4J1_KLEP7	Co-chaperone protein DjlA OS=Klebsiella pneumoniae subsp. pneumoniae (strain ATCC 700721 / MGH 78578) GN=djlA PE=3 SV=1	KLEP7	10	A6T4J1	GN=djlA	4.20727	3.16228	2.24905	1.72187	0.333344	2.83512	0.0436277	UP
tr|A6T8J8|A6T8J8_KLEP7	Putative multidrug resistance efflux pump OS=Klebsiella pneumoniae subsp. pneumoniae (strain ATCC 700721 / MGH 78578) GN=KPN_01487 PE=4 SV=1	KLEP7	10	A6T8J8	GN=KPN_01487	4.05509	3.13329	2.33346	1.80302	0.300435	2.83121	0.0336013	UP
tr|A6TEQ7|A6TEQ7_KLEP7	p-hydroxybenzoic acid efflux pump subunit AaeB OS=Klebsiella pneumoniae subsp. pneumoniae (strain ATCC 700721 / MGH 78578) GN=yhcP PE=3 SV=1	KLEP7	8	A6TEQ7	GN=yhcP	3.7325	3.46737	2.0893	1.94089	0.284832	2.80751	0.0296238	UP
tr|A6T4R3|A6T4R3_KLEP7	Aconitate hydratase B OS=Klebsiella pneumoniae subsp. pneumoniae (strain ATCC 700721 / MGH 78578) GN=acnB PE=3 SV=1	KLEP7	53	A6T4R3	GN=acnB	2.96483	3.37287	2.24905	2.55859	0.151888	2.78634	0.00528522	UP
sp|A6T4E6|Y006_KLEP7	UPF0246 protein KPN78578_00060 OS=Klebsiella pneumoniae subsp. pneumoniae (strain ATCC 700721 / MGH 78578) GN=KPN78578_00060 PE=3 SV=1	KLEP7	6	A6T4E6	GN=KPN78578_00060	2.33346	2.29087	3.28095	3.22107	0.169019	2.78159	0.00719291	UP
sp|A6T9K7|MAO1_KLEP7	NAD-dependent malic enzyme OS=Klebsiella pneumoniae subsp. pneumoniae (strain ATCC 700721 / MGH 78578) GN=maeA PE=3 SV=1	KLEP7	20	A6T9K7	GN=maeA	2.80543	2.05116	3.49945	2.53513	0.192277	2.72279	0.0107094	UP
tr|A6TDM6|A6TDM6_KLEP7	Putative enzyme OS=Klebsiella pneumoniae subsp. pneumoniae (strain ATCC 700721 / MGH 78578) GN=KPN_03299 PE=3 SV=1	KLEP7	14	A6TDM6	GN=KPN_03299	3.49945	3.34195	1.99526	1.90546	0.274791	2.68553	0.0288284	UP
tr|A6THQ0|A6THQ0_KLEP7	Uncharacterized protein OS=Klebsiella pneumoniae subsp. pneumoniae (strain ATCC 700721 / MGH 78578) GN=KPN_04734 PE=4 SV=1	KLEP7	18	A6THQ0	GN=KPN_04734	3.40408	3.28095	2.05116	1.97697	0.248728	2.67829	0.0222519	UP
tr|A6T787|A6T787_KLEP7	Uncharacterized protein OS=Klebsiella pneumoniae subsp. pneumoniae (strain ATCC 700721 / MGH 78578) GN=KPN_01023 PE=4 SV=1	KLEP7	2	A6T787	GN=KPN_01023	3.10456	2.91072	2.46604	2.208	0.13254	2.67233	0.00382506	UP
tr|A6TG04|A6TG04_KLEP7	Chromosomal replication initiator protein DnaA OS=Klebsiella pneumoniae subsp. pneumoniae (strain ATCC 700721 / MGH 78578) GN=dnaA PE=3 SV=1	KLEP7	5	A6TG04	GN=dnaA	2.91072	1.80302	3.63078	2.22844	0.262439	2.64324	0.0262007	UP
tr|A6T5M0|A6T5M0_KLEP7	Uncharacterized protein OS=Klebsiella pneumoniae subsp. pneumoniae (strain ATCC 700721 / MGH 78578) GN=ylaC PE=4 SV=1	KLEP7	9	A6T5M0	GN=ylaC	2.46604	2.26987	2.96483	2.67917	0.099413	2.59498	0.00174096	UP
tr|A6TCC3|A6TCC3_KLEP7	Inosine-5'-monophosphate dehydrogenase OS=Klebsiella pneumoniae subsp. pneumoniae (strain ATCC 700721 / MGH 78578) GN=guaB PE=3 SV=1	KLEP7	17	A6TCC3	GN=guaB	2.85759	3.0761	2.14783	2.29087	0.148465	2.5931	0.00559453	UP
tr|A6TGL0|A6TGL0_KLEP7	Putative dienelactone hydrolase OS=Klebsiella pneumoniae subsp. pneumoniae (strain ATCC 700721 / MGH 78578) GN=ysgA PE=1 SV=1	KLEP7	16	A6TGL0	GN=ysgA	2.58226	2.91072	2.24905	2.53513	0.0913734	2.56929	0.00138368	UP
sp|A6TH77|PSD_KLEP7	Phosphatidylserine decarboxylase proenzyme OS=Klebsiella pneumoniae subsp. pneumoniae (strain ATCC 700721 / MGH 78578) GN=psd PE=3 SV=1	KLEP7	14	A6TH77	GN=psd	2.26987	1.7378	3.53183	2.70396	0.256463	2.56086	0.0259762	UP
tr|A6TD07|A6TD07_KLEP7	Repressor of galETK operon OS=Klebsiella pneumoniae subsp. pneumoniae (strain ATCC 700721 / MGH 78578) GN=KPN_03077 PE=4 SV=1	KLEP7	8	A6TD07	GN=KPN_03077	2.80543	2.55859	2.51189	2.31206	0.0689464	2.54699	0.000611318	UP
tr|A6T7F9|A6T7F9_KLEP7	DNA polymerase III subunit delta OS=Klebsiella pneumoniae subsp. pneumoniae (strain ATCC 700721 / MGH 78578) GN=holB PE=4 SV=1	KLEP7	4	A6T7F9	GN=holB	2.14783	1.70608	3.53183	2.77971	0.270508	2.54136	0.0302533	UP
tr|A6THB6|A6THB6_KLEP7	Uncharacterized protein OS=Klebsiella pneumoniae subsp. pneumoniae (strain ATCC 700721 / MGH 78578) GN=ytfB PE=4 SV=1	KLEP7	3	A6THB6	GN=ytfB	1.94089	2.29087	2.65461	3.13329	0.176425	2.50491	0.00972973	UP
tr|A6T5H4|A6T5H4_KLEP7	Cytochrome o ubiquinol oxidase subunit I OS=Klebsiella pneumoniae subsp. pneumoniae (strain ATCC 700721 / MGH 78578) GN=cyoB PE=3 SV=1	KLEP7	19	A6T5H4	GN=cyoB	2.93765	3.01995	1.97697	2.07014	0.191766	2.50118	0.0123152	UP
tr|A6T9J7|A6T9J7_KLEP7	Putative oxidoreductase OS=Klebsiella pneumoniae subsp. pneumoniae (strain ATCC 700721 / MGH 78578) GN=KPN_01837 PE=3 SV=1	KLEP7	12	A6T9J7	GN=KPN_01837	2.65461	2.31206	2.67917	2.33346	0.0691222	2.49482	0.000641355	UP
sp|A6TEK8|MURA_KLEP7	UDP-N-acetylglucosamine 1-carboxyvinyltransferase OS=Klebsiella pneumoniae subsp. pneumoniae (strain ATCC 700721 / MGH 78578) GN=murA PE=3 SV=1	KLEP7	19	A6TEK8	GN=murA	1.8197	1.92309	2.91072	3.10456	0.235049	2.43952	0.0224621	UP
tr|A6T6S1|A6T6S1_KLEP7	Conserved protein, phophatase-like domain OS=Klebsiella pneumoniae subsp. pneumoniae (strain ATCC 700721 / MGH 78578) GN=ybiV PE=4 SV=1	KLEP7	4	A6T6S1	GN=ybiV	2.53513	2.37684	2.48886	2.29087	0.0394253	2.42292	0.000127715	UP
tr|A6TF22|A6TF22_KLEP7	Putative dehydrogenase OS=Klebsiella pneumoniae subsp. pneumoniae (strain ATCC 700721 / MGH 78578) GN=yrfF PE=4 SV=1	KLEP7	14	A6TF22	GN=yrfF	3.34195	2.37684	2.26987	1.61436	0.256936	2.40075	0.0292673	UP
tr|A6TG00|A6TG00_KLEP7	Conserved protein, phophatase-like domain OS=Klebsiella pneumoniae subsp. pneumoniae (strain ATCC 700721 / MGH 78578) GN=yidA PE=4 SV=1	KLEP7	9	A6TG00	GN=yidA	2.0893	1.61436	3.25087	2.60615	0.254479	2.39017	0.0287796	UP
tr|A6TCM0|A6TCM0_KLEP7	Uncharacterized protein OS=Klebsiella pneumoniae subsp. pneumoniae (strain ATCC 700721 / MGH 78578) GN=yfjD PE=1 SV=1	KLEP7	8	A6TCM0	GN=yfjD	1.95885	2.39883	2.29087	2.85759	0.135325	2.37653	0.0050775	UP
sp|A6TGB9|RRAA_KLEP7	Regulator of ribonuclease activity A OS=Klebsiella pneumoniae subsp. pneumoniae (strain ATCC 700721 / MGH 78578) GN=rraA PE=3 SV=1	KLEP7	9	A6TGB9	GN=rraA	1.59956	2.0893	2.53513	3.28095	0.260214	2.37623	0.0308347	UP
tr|A6TBS2|A6TBS2_KLEP7	Putative phopshatase/sulphatase OS=Klebsiella pneumoniae subsp. pneumoniae (strain ATCC 700721 / MGH 78578) GN=yejM PE=4 SV=1	KLEP7	10	A6TBS2	GN=yejM	3.22107	2.51189	2.10863	1.64437	0.243998	2.37149	0.0261612	UP
tr|A6T4R8|A6T4R8_KLEP7	Uncharacterized protein OS=Klebsiella pneumoniae subsp. pneumoniae (strain ATCC 700721 / MGH 78578) GN=KPN_00129 PE=4 SV=1	KLEP7	2	A6T4R8	GN=KPN_00129	3.01995	2.88403	1.83654	1.7378	0.247061	2.36958	0.0270756	UP
tr|A6TEZ8|A6TEZ8_KLEP7	Acetylornithine/succinyldiaminopimelate aminotransferase OS=Klebsiella pneumoniae subsp. pneumoniae (strain ATCC 700721 / MGH 78578) GN=argD PE=3 SV=1	KLEP7	3	A6TEZ8	GN=argD	2.91072	2.63027	2.03236	1.83654	0.184982	2.35247	0.0125568	UP
tr|A6T7F7|A6T7F7_KLEP7	Endolytic murein transglycosylase OS=Klebsiella pneumoniae subsp. pneumoniae (strain ATCC 700721 / MGH 78578) GN=yceG PE=3 SV=1	KLEP7	7	A6T7F7	GN=yceG	1.95885	1.44544	3.31131	2.63027	0.300602	2.33647	0.0458763	UP
tr|A6T7D7|A6T7D7_KLEP7	Uncharacterized protein OS=Klebsiella pneumoniae subsp. pneumoniae (strain ATCC 700721 / MGH 78578) GN=yceB PE=4 SV=1	KLEP7	16	A6T7D7	GN=yceB	2.96483	3.0761	1.58489	1.61436	0.308039	2.31005	0.0497586	UP
sp|A6T4L7|LEUC_KLEP7	3-isopropylmalate dehydratase large subunit OS=Klebsiella pneumoniae subsp. pneumoniae (strain ATCC 700721 / MGH 78578) GN=leuC PE=3 SV=1	KLEP7	6	A6T4L7	GN=leuC	2.35505	2.26987	2.33346	2.24905	0.0189856	2.30186	1.60333e-05	UP
tr|A6TA91|A6TA91_KLEP7	Uncharacterized protein OS=Klebsiella pneumoniae subsp. pneumoniae (strain ATCC 700721 / MGH 78578) GN=KPN_02084 PE=4 SV=1	KLEP7	9	A6TA91	GN=KPN_02084	2.07014	2.91072	1.75388	2.44343	0.188022	2.29454	0.0138389	UP
tr|A6T6N3|A6T6N3_KLEP7	Putative DNase OS=Klebsiella pneumoniae subsp. pneumoniae (strain ATCC 700721 / MGH 78578) GN=ybhP PE=4 SV=1	KLEP7	3	A6T6N3	GN=ybhP	1.72187	2.35505	2.12814	2.91072	0.18848	2.27894	0.0141372	UP
tr|A6TBW9|A6TBW9_KLEP7	NADH-quinone oxidoreductase OS=Klebsiella pneumoniae subsp. pneumoniae (strain ATCC 700721 / MGH 78578) GN=nuoG PE=3 SV=1	KLEP7	47	A6TBW9	GN=nuoG	1.80302	1.87068	2.60615	2.65461	0.178121	2.23361	0.0126388	UP
tr|A6TA82|A6TA82_KLEP7	Heme lyase/disulfide oxidoreductase (Thiol:disulfide interchange protein) OS=Klebsiella pneumoniae subsp. pneumoniae (strain ATCC 700721 / MGH 78578) GN=ccmG PE=4 SV=1	KLEP7	4	A6TA82	GN=ccmG	2.85759	2.75423	1.69044	1.6293	0.257331	2.23289	0.0338907	UP
tr|A6TEN4|A6TEN4_KLEP7	Glutamate synthase, small subunit OS=Klebsiella pneumoniae subsp. pneumoniae (strain ATCC 700721 / MGH 78578) GN=gltD PE=4 SV=1	KLEP7	5	A6TEN4	GN=gltD	1.7378	1.6293	2.77971	2.72898	0.242039	2.21895	0.0293087	UP
tr|A6TB36|A6TB36_KLEP7	Putative enzyme OS=Klebsiella pneumoniae subsp. pneumoniae (strain ATCC 700721 / MGH 78578) GN=yecD PE=4 SV=1	KLEP7	3	A6TB36	GN=yecD	2.29087	2.46604	1.94089	2.0893	0.0905827	2.19677	0.00188809	UP
tr|A6TBG4|A6TBG4_KLEP7	Suppressor of ompF assembly mutants OS=Klebsiella pneumoniae subsp. pneumoniae (strain ATCC 700721 / MGH 78578) GN=asmA PE=4 SV=1	KLEP7	30	A6TBG4	GN=asmA	2.51189	2.58226	1.8197	1.87068	0.160411	2.19613	0.00981007	UP
tr|A6T614|A6T614_KLEP7	NAD/NADP-dependent betaine aldehyde dehydrogenase OS=Klebsiella pneumoniae subsp. pneumoniae (strain ATCC 700721 / MGH 78578) GN=betB PE=3 SV=1	KLEP7	20	A6T614	GN=betB	1.80302	1.45881	3.01995	2.48886	0.275769	2.19266	0.0419555	UP
sp|A6TGP1|RPOC_KLEP7	DNA-directed RNA polymerase subunit beta' OS=Klebsiella pneumoniae subsp. pneumoniae (strain ATCC 700721 / MGH 78578) GN=rpoC PE=3 SV=1	KLEP7	75	A6TGP1	GN=rpoC	1.61436	1.94089	2.35505	2.85759	0.212312	2.19197	0.0212902	UP
tr|A6T7H7|A6T7H7_KLEP7	Putative kinase OS=Klebsiella pneumoniae subsp. pneumoniae (strain ATCC 700721 / MGH 78578) GN=ycfW PE=4 SV=1	KLEP7	6	A6T7H7	GN=ycfW	2.93765	2.18776	2.12814	1.49969	0.232937	2.18831	0.027327	UP
tr|A6T4N6|A6T4N6_KLEP7	Cell division protein FtsQ OS=Klebsiella pneumoniae subsp. pneumoniae (strain ATCC 700721 / MGH 78578) GN=ftsQ PE=3 SV=1	KLEP7	5	A6T4N6	GN=ftsQ	2.18776	1.87068	2.51189	2.14783	0.104353	2.17954	0.00291219	UP
tr|A6TE11|A6TE11_KLEP7	1-acyl-sn-glycerol-3-phosphate acyltransferase OS=Klebsiella pneumoniae subsp. pneumoniae (strain ATCC 700721 / MGH 78578) GN=plsC PE=3 SV=1	KLEP7	4	A6TE11	GN=plsC	2.14783	1.95885	2.42103	2.12814	0.0765286	2.16396	0.00119328	UP
tr|A6TFE5|A6TFE5_KLEP7	Putative cellulose synthase OS=Klebsiella pneumoniae subsp. pneumoniae (strain ATCC 700721 / MGH 78578) GN=KPN_03892 PE=4 SV=1	KLEP7	10	A6TFE5	GN=KPN_03892	2.48886	1.83654	2.48886	1.83654	0.150811	2.1627	0.00855297	UP
sp|A6TGF8|ILVD_KLEP7	Dihydroxy-acid dehydratase OS=Klebsiella pneumoniae subsp. pneumoniae (strain ATCC 700721 / MGH 78578) GN=ilvD PE=3 SV=1	KLEP7	9	A6TGF8	GN=ilvD	2.51189	2.44343	1.85353	1.80302	0.151457	2.15297	0.00875242	UP
tr|A6T5Q4|A6T5Q4_KLEP7	Putative oxidoreductase OS=Klebsiella pneumoniae subsp. pneumoniae (strain ATCC 700721 / MGH 78578) GN=ybbP PE=4 SV=1	KLEP7	13	A6T5Q4	GN=ybbP	2.63027	1.88799	2.37684	1.70608	0.172105	2.1503	0.0125534	UP
sp|A6TF97|ARND_KLEP7	Probable 4-deoxy-4-formamido-L-arabinose-phosphoundecaprenol deformylase ArnD OS=Klebsiella pneumoniae subsp. pneumoniae (strain ATCC 700721 / MGH 78578) GN=arnD PE=3 SV=1	KLEP7	5	A6TF97	GN=arnD	1.72187	1.45881	2.88403	2.53513	0.270029	2.14996	0.041512	UP
tr|A6TEN3|A6TEN3_KLEP7	Glutamate synthase, large subunit OS=Klebsiella pneumoniae subsp. pneumoniae (strain ATCC 700721 / MGH 78578) GN=gltB PE=4 SV=1	KLEP7	24	A6TEN3	GN=gltB	2.39883	2.93765	1.45881	1.78649	0.264912	2.14545	0.0397459	UP
tr|A6TEM8|A6TEM8_KLEP7	Aerobic respiration control sensor protein OS=Klebsiella pneumoniae subsp. pneumoniae (strain ATCC 700721 / MGH 78578) GN=arcB PE=4 SV=1	KLEP7	35	A6TEM8	GN=arcB	1.90546	1.80302	2.48886	2.35505	0.135654	2.1381	0.00651303	UP
sp|A6T6L9|UVRB_KLEP7	UvrABC system protein B OS=Klebsiella pneumoniae subsp. pneumoniae (strain ATCC 700721 / MGH 78578) GN=uvrB PE=3 SV=1	KLEP7	11	A6T6L9	GN=uvrB	1.97697	2.1677	2.10863	2.29087	0.0528772	2.13604	0.000412205	UP
tr|A6TBX6|A6TBX6_KLEP7	Aspartate aminotransferase OS=Klebsiella pneumoniae subsp. pneumoniae (strain ATCC 700721 / MGH 78578) GN=yfbQ PE=4 SV=1	KLEP7	8	A6TBX6	GN=yfbQ	2.05116	2.10863	2.14783	2.208	0.0268505	2.12891	5.49298e-05	UP
tr|A6TEJ7|A6TEJ7_KLEP7	ATP-dependent zinc metalloprotease FtsH OS=Klebsiella pneumoniae subsp. pneumoniae (strain ATCC 700721 / MGH 78578) GN=hflB PE=3 SV=1	KLEP7	38	A6TEJ7	GN=hflB	1.95885	2.03236	2.18776	2.26987	0.0582062	2.11221	0.000564961	UP
tr|A6TBH8|A6TBH8_KLEP7	Response regulator in two-component regulatory system with BaeS (OmpR family) OS=Klebsiella pneumoniae subsp. pneumoniae (strain ATCC 700721 / MGH 78578) GN=baeR PE=4 SV=1	KLEP7	2	A6TBH8	GN=baeR	1.77011	2.05116	2.12814	2.46604	0.117858	2.10386	0.00453399	UP
sp|A6T4W8|DAPD_KLEP7	2,3,4,5-tetrahydropyridine-2,6-dicarboxylate N-succinyltransferase OS=Klebsiella pneumoniae subsp. pneumoniae (strain ATCC 700721 / MGH 78578) GN=dapD PE=3 SV=1	KLEP7	14	A6T4W8	GN=dapD	2.37684	2.88403	1.40605	1.72187	0.273487	2.0972	0.045278	UP
tr|A6T7H5|A6T7H5_KLEP7	Transport protein of outer membrane lipoproteins (ABC superfamily, membrane) OS=Klebsiella pneumoniae subsp. pneumoniae (strain ATCC 700721 / MGH 78578) GN=ycfU PE=4 SV=1	KLEP7	14	A6T7H5	GN=ycfU	2.63027	1.97697	2.14783	1.61436	0.174661	2.09236	0.0139871	UP
tr|A6T4M6|A6T4M6_KLEP7	Cell division protein FtsL OS=Klebsiella pneumoniae subsp. pneumoniae (strain ATCC 700721 / MGH 78578) GN=ftsL PE=3 SV=1	KLEP7	7	A6T4M6	GN=ftsL	2.67917	2.05116	2.05116	1.57036	0.188579	2.08796	0.0173468	UP
tr|A6T5A0|A6T5A0_KLEP7	Microcin B17 transport protein (ABC superfamily, atp_bind and membrane) OS=Klebsiella pneumoniae subsp. pneumoniae (strain ATCC 700721 / MGH 78578) GN=sbmA PE=4 SV=1	KLEP7	3	A6T5A0	GN=sbmA	2.85759	1.90546	2.1677	1.41906	0.248857	2.08745	0.0360996	UP
tr|A6TGB4|A6TGB4_KLEP7	Two-component sensor protein OS=Klebsiella pneumoniae subsp. pneumoniae (strain ATCC 700721 / MGH 78578) GN=cpxA PE=4 SV=1	KLEP7	11	A6TGB4	GN=cpxA	2.10863	2.07014	2.10863	2.05116	0.0119489	2.08464	5.13724e-06	UP
sp|A6TD87|RLMM_KLEP7	Ribosomal RNA large subunit methyltransferase M OS=Klebsiella pneumoniae subsp. pneumoniae (strain ATCC 700721 / MGH 78578) GN=rlmM PE=3 SV=1	KLEP7	4	A6TD87	GN=rlmM	2.51189	2.26987	1.85353	1.69044	0.156716	2.08143	0.0104888	UP
tr|A6TGY7|A6TGY7_KLEP7	Putative sodium:hydrogen antiporter (CPA1 family) OS=Klebsiella pneumoniae subsp. pneumoniae (strain ATCC 700721 / MGH 78578) GN=yjcE PE=4 SV=1	KLEP7	10	A6TGY7	GN=yjcE	2.31206	2.24905	1.90546	1.85353	0.097402	2.08003	0.00268753	UP
tr|A6T5N3|A6T5N3_KLEP7	DNA polymerase III subunit gamma/tau OS=Klebsiella pneumoniae subsp. pneumoniae (strain ATCC 700721 / MGH 78578) GN=dnaX PE=3 SV=1	KLEP7	10	A6T5N3	GN=dnaX	1.97697	1.85353	2.29087	2.1677	0.0814021	2.07227	0.00160462	UP
tr|A6TBB6|A6TBB6_KLEP7	Exodeoxyribonuclease I OS=Klebsiella pneumoniae subsp. pneumoniae (strain ATCC 700721 / MGH 78578) GN=sbcB PE=4 SV=1	KLEP7	6	A6TBB6	GN=sbcB	1.52757	2.14783	1.92309	2.67917	0.20113	2.06941	0.0211114	UP
sp|A6TG51|KUP_KLEP7	Low affinity potassium transport system protein kup OS=Klebsiella pneumoniae subsp. pneumoniae (strain ATCC 700721 / MGH 78578) GN=kup PE=3 SV=1	KLEP7	6	A6TG51	GN=kup	1.77011	1.69044	2.46604	2.31206	0.162669	2.05966	0.0119617	UP
sp|A6T6I3|GPMA_KLEP7	2,3-bisphosphoglycerate-dependent phosphoglycerate mutase OS=Klebsiella pneumoniae subsp. pneumoniae (strain ATCC 700721 / MGH 78578) GN=gpmA PE=3 SV=1	KLEP7	24	A6T6I3	GN=gpmA	1.52757	1.88799	2.14783	2.65461	0.199832	2.0545	0.0211307	UP
sp|A6TAY4|NUDL_KLEP7	Uncharacterized Nudix hydrolase NudL OS=Klebsiella pneumoniae subsp. pneumoniae (strain ATCC 700721 / MGH 78578) GN=nudL PE=3 SV=1	KLEP7	5	A6TAY4	GN=nudL	1.88799	1.88799	2.22844	2.208	0.0804988	2.05311	0.00159326	UP
tr|A6T4N7|A6T4N7_KLEP7	Cell division protein FtsA OS=Klebsiella pneumoniae subsp. pneumoniae (strain ATCC 700721 / MGH 78578) GN=ftsA PE=3 SV=1	KLEP7	14	A6T4N7	GN=ftsA	2.12814	2.35505	1.75388	1.92309	0.110307	2.04004	0.00406903	UP
tr|A6T6W7|A6T6W7_KLEP7	Conserved protein, ATP-binding OS=Klebsiella pneumoniae subsp. pneumoniae (strain ATCC 700721 / MGH 78578) GN=ybjT PE=4 SV=1	KLEP7	3	A6T6W7	GN=ybjT	2.0893	2.65461	1.49969	1.88799	0.205047	2.03289	0.0232567	UP
tr|A6T733|A6T733_KLEP7	Aminopeptidase N OS=Klebsiella pneumoniae subsp. pneumoniae (strain ATCC 700721 / MGH 78578) GN=pepN PE=4 SV=1	KLEP7	21	A6T733	GN=pepN	1.78649	1.88799	2.14783	2.26987	0.0959417	2.02304	0.00277777	UP
tr|A6TH99|A6TH99_KLEP7	Uncharacterized protein OS=Klebsiella pneumoniae subsp. pneumoniae (strain ATCC 700721 / MGH 78578) GN=yjfO PE=4 SV=1	KLEP7	3	A6TH99	GN=yjfO	2.22844	2.14783	1.87068	1.83654	0.0841719	2.02087	0.00189981	UP
tr|A6TBW0|A6TBW0_KLEP7	Putative transferase OS=Klebsiella pneumoniae subsp. pneumoniae (strain ATCC 700721 / MGH 78578) GN=elaA PE=4 SV=1	KLEP7	3	A6TBW0	GN=elaA	2.70396	1.99526	1.95885	1.41906	0.226032	2.01928	0.0305679	UP
tr|A6T7J6|A6T7J6_KLEP7	Putative enzyme OS=Klebsiella pneumoniae subsp. pneumoniae (strain ATCC 700721 / MGH 78578) GN=ycfD PE=4 SV=1	KLEP7	3	A6T7J6	GN=ycfD	1.52757	2.07014	1.87068	2.60615	0.193591	2.01864	0.0203107	UP
tr|A6TH24|A6TH24_KLEP7	Low-affinity transport system proline permease II OS=Klebsiella pneumoniae subsp. pneumoniae (strain ATCC 700721 / MGH 78578) GN=proP PE=4 SV=1	KLEP7	10	A6TH24	GN=proP	2.0893	1.94089	2.07014	1.95885	0.0325527	2.01479	0.000114008	UP
sp|A6TGL5|UBIB_KLEP7	Probable protein kinase UbiB OS=Klebsiella pneumoniae subsp. pneumoniae (strain ATCC 700721 / MGH 78578) GN=ubiB PE=3 SV=1	KLEP7	7	A6TGL5	GN=ubiB	2.26987	2.03236	1.99526	1.75388	0.0908672	2.01284	0.00240478	UP
sp|A6TDH2|AAS_KLEP7	Bifunctional protein Aas OS=Klebsiella pneumoniae subsp. pneumoniae (strain ATCC 700721 / MGH 78578) GN=aas PE=3 SV=1	KLEP7	17	A6TDH2	GN=aas	2.12814	1.58489	2.46604	1.83654	0.164108	2.0039	0.0131964	UP
tr|A6THR3|A6THR3_KLEP7	Paral putative membrane protein OS=Klebsiella pneumoniae subsp. pneumoniae (strain ATCC 700721 / MGH 78578) GN=KPN_04751 PE=4 SV=1	KLEP7	22	A6THR3	GN=KPN_04751	0.465586	0.469894	0.524808	0.534564	0.0625643	0.498713	0.00010187	DOWN
tr|A6TCF4|A6TCF4_KLEP7	Inositol-1-monophosphatase OS=Klebsiella pneumoniae subsp. pneumoniae (strain ATCC 700721 / MGH 78578) GN=suhB PE=3 SV=1	KLEP7	13	A6TCF4	GN=suhB	0.544503	0.60256	0.405508	0.440555	0.158499	0.498281	0.00160748	DOWN
tr|A6T5D5|A6T5D5_KLEP7	Putative thiol-alkyl hydroperoxide reductase OS=Klebsiella pneumoniae subsp. pneumoniae (strain ATCC 700721 / MGH 78578) GN=KPN_00354 PE=4 SV=1	KLEP7	24	A6T5D5	GN=KPN_00354	0.432514	0.469894	0.524808	0.564937	0.101778	0.498038	0.000431752	DOWN
tr|A6TDG9|A6TDG9_KLEP7	Uncharacterized protein OS=Klebsiella pneumoniae subsp. pneumoniae (strain ATCC 700721 / MGH 78578) GN=ygdR PE=4 SV=1	KLEP7	6	A6TDG9	GN=ygdR	0.283139	0.744732	0.260615	0.698232	0.454102	0.49668	0.0306252	DOWN
sp|A6TGC7|METJ_KLEP7	Met repressor OS=Klebsiella pneumoniae subsp. pneumoniae (strain ATCC 700721 / MGH 78578) GN=metJ PE=3 SV=1	KLEP7	2	A6TGC7	GN=metJ	0.586138	0.515229	0.469894	0.413047	0.127719	0.496077	0.000827819	DOWN
tr|A6TAV8|A6TAV8_KLEP7	Periplasmic trehalase OS=Klebsiella pneumoniae subsp. pneumoniae (strain ATCC 700721 / MGH 78578) GN=treA PE=3 SV=1	KLEP7	21	A6TAV8	GN=treA	0.376704	0.452898	0.519996	0.630957	0.188584	0.495139	0.00257883	DOWN
tr|A6T7T8|A6T7T8_KLEP7	Periplasmic protein OS=Klebsiella pneumoniae subsp. pneumoniae (strain ATCC 700721 / MGH 78578) GN=spy PE=4 SV=1	KLEP7	3	A6T7T8	GN=spy	0.515229	0.444631	0.544503	0.469894	0.0785924	0.493564	0.000189382	DOWN
tr|A6TG63|A6TG63_KLEP7	Uncharacterized protein OS=Klebsiella pneumoniae subsp. pneumoniae (strain ATCC 700721 / MGH 78578) GN=yihD PE=4 SV=1	KLEP7	4	A6TG63	GN=yihD	0.717794	0.515229	0.416869	0.319154	0.299668	0.492262	0.00944165	DOWN
sp|A6TE25|Y3385_KLEP7	UPF0441 protein KPN78578_33850 OS=Klebsiella pneumoniae subsp. pneumoniae (strain ATCC 700721 / MGH 78578) GN=KPN78578_33850 PE=3 SV=1	KLEP7	25	A6TE25	GN=KPN78578_33850	0.83946	0.461318	0.432514	0.235505	0.44396	0.492199	0.0275544	DOWN
tr|A6TG26|A6TG26_KLEP7	Putative xylanase OS=Klebsiella pneumoniae subsp. pneumoniae (strain ATCC 700721 / MGH 78578) GN=yieL PE=3 SV=1	KLEP7	6	A6TG26	GN=yieL	0.440555	0.436516	0.544503	0.539511	0.105626	0.490271	0.000439583	DOWN
tr|A6TCK0|A6TCK0_KLEP7	Chaperone protein ClpB OS=Klebsiella pneumoniae subsp. pneumoniae (strain ATCC 700721 / MGH 78578) GN=clpB PE=3 SV=1	KLEP7	52	A6TCK0	GN=clpB	0.452898	0.457088	0.515229	0.524808	0.0671214	0.487505	0.000109932	DOWN
tr|A6T8N6|A6T8N6_KLEP7	NAD(P) transhydrogenase subunit alpha OS=Klebsiella pneumoniae subsp. pneumoniae (strain ATCC 700721 / MGH 78578) GN=pntA PE=3 SV=1	KLEP7	15	A6T8N6	GN=pntA	0.483059	0.387258	0.597035	0.47863	0.152929	0.486495	0.001259	DOWN
tr|A6T5P1|A6T5P1_KLEP7	UDP-sugar hydrolase (5'-nucleotidase) OS=Klebsiella pneumoniae subsp. pneumoniae (strain ATCC 700721 / MGH 78578) GN=ushA PE=3 SV=1	KLEP7	9	A6T5P1	GN=ushA	0.47863	0.515229	0.457088	0.49204	0.0434371	0.485747	2.92544e-05	DOWN
tr|A6TEX8|A6TEX8_KLEP7	Elongation factor G OS=Klebsiella pneumoniae subsp. pneumoniae (strain ATCC 700721 / MGH 78578) GN=fusA PE=3 SV=1	KLEP7	77	A6TEX8	GN=fusA	0.316228	0.625173	0.343558	0.654636	0.321006	0.484899	0.0105427	DOWN
tr|A6T7T4|A6T7T4_KLEP7	Arginine N-succinyltransferase OS=Klebsiella pneumoniae subsp. pneumoniae (strain ATCC 700721 / MGH 78578) GN=astA PE=3 SV=1	KLEP7	5	A6T7T4	GN=astA	0.436516	0.416869	0.549541	0.529663	0.118624	0.483147	0.000570264	DOWN
tr|A6TFK7|A6TFK7_KLEP7	2,3-bisphosphoglycerate-independent phosphoglycerate mutase OS=Klebsiella pneumoniae subsp. pneumoniae (strain ATCC 700721 / MGH 78578) GN=yibO PE=3 SV=1	KLEP7	12	A6TFK7	GN=yibO	0.524808	0.452898	0.510505	0.440555	0.0748427	0.482191	0.000142844	DOWN
sp|A6TG37|ATPG_KLEP7	ATP synthase gamma chain OS=Klebsiella pneumoniae subsp. pneumoniae (strain ATCC 700721 / MGH 78578) GN=atpG PE=3 SV=1	KLEP7	18	A6TG37	GN=atpG	0.436516	0.469894	0.49204	0.524808	0.0669346	0.480814	0.000100625	DOWN
tr|A6T4M3|A6T4M3_KLEP7	Transcriptional regulator of the control of carbon and energy metabolism (GalR/LacI family) OS=Klebsiella pneumoniae subsp. pneumoniae (strain ATCC 700721 / MGH 78578) GN=fruR PE=4 SV=1	KLEP7	4	A6T4M3	GN=fruR	0.337287	0.369828	0.57544	0.636796	0.268101	0.479838	0.00597805	DOWN
tr|A6TEY7|A6TEY7_KLEP7	Peptidyl-prolyl cis-trans isomerase OS=Klebsiella pneumoniae subsp. pneumoniae (strain ATCC 700721 / MGH 78578) GN=slyD PE=3 SV=1	KLEP7	9	A6TEY7	GN=slyD	0.60256	0.586138	0.369828	0.359749	0.239761	0.479569	0.00432233	DOWN
tr|A6TCF0|A6TCF0_KLEP7	Iron-sulfur cluster assembly scaffold protein IscU OS=Klebsiella pneumoniae subsp. pneumoniae (strain ATCC 700721 / MGH 78578) GN=iscU PE=3 SV=1	KLEP7	4	A6TCF0	GN=iscU	0.672977	0.420727	0.501187	0.316228	0.272904	0.47778	0.00614281	DOWN
sp|A6T5H9|TIG_KLEP7	Trigger factor OS=Klebsiella pneumoniae subsp. pneumoniae (strain ATCC 700721 / MGH 78578) GN=tig PE=3 SV=1	KLEP7	38	A6T5H9	GN=tig	0.448745	0.519996	0.440555	0.501187	0.0706818	0.477621	0.000113981	DOWN
sp|A6T526|NQRF_KLEP7	Na(+)-translocating NADH-quinone reductase subunit F OS=Klebsiella pneumoniae subsp. pneumoniae (strain ATCC 700721 / MGH 78578) GN=nqrF PE=3 SV=1	KLEP7	23	A6T526	GN=nqrF	0.42462	0.316228	0.672977	0.496592	0.27175	0.477604	0.00605667	DOWN
tr|A6T8U9|A6T8U9_KLEP7	Putative transcriptional repressor (GntR family) OS=Klebsiella pneumoniae subsp. pneumoniae (strain ATCC 700721 / MGH 78578) GN=ydfH PE=4 SV=1	KLEP7	8	A6T8U9	GN=ydfH	0.444631	0.510505	0.448745	0.505825	0.0645484	0.477427	8.66788e-05	DOWN
tr|A6THI5|A6THI5_KLEP7	Putative enzyme contains P-loop containing nucleotide triphosphate hydrolase domain OS=Klebsiella pneumoniae subsp. pneumoniae (strain ATCC 700721 / MGH 78578) GN=yjgR PE=4 SV=1	KLEP7	18	A6THI5	GN=yjgR	0.398107	0.394457	0.554626	0.554626	0.16654	0.475454	0.00142093	DOWN
tr|A6TDI6|A6TDI6_KLEP7	Putative ABC transporter periplasmic binding protein OS=Klebsiella pneumoniae subsp. pneumoniae (strain ATCC 700721 / MGH 78578) GN=KPN_03259 PE=4 SV=1	KLEP7	2	A6TDI6	GN=KPN_03259	0.420727	0.440555	0.505825	0.529663	0.0947088	0.474192	0.000262153	DOWN
tr|A6T9G3|A6T9G3_KLEP7	8-amino-7-oxononanoate synthase OS=Klebsiella pneumoniae subsp. pneumoniae (strain ATCC 700721 / MGH 78578) GN=KPN_01803 PE=3 SV=1	KLEP7	6	A6T9G3	GN=KPN_01803	0.457088	0.394457	0.559758	0.47863	0.125121	0.472483	0.000588475	DOWN
sp|A6THB1|RS6_KLEP7	30S ribosomal protein S6 OS=Klebsiella pneumoniae subsp. pneumoniae (strain ATCC 700721 / MGH 78578) GN=rpsF PE=3 SV=1	KLEP7	10	A6THB1	GN=rpsF	0.505825	0.398107	0.549541	0.432514	0.126256	0.471497	0.000597402	DOWN
tr|A6TFI2|A6TFI2_KLEP7	D-xylose transport protein (ABC superfamily, peri_bind) OS=Klebsiella pneumoniae subsp. pneumoniae (strain ATCC 700721 / MGH 78578) GN=xylF PE=4 SV=1	KLEP7	2	A6TFI2	GN=xylF	0.49204	0.501187	0.440555	0.448745	0.0559711	0.470632	5.21389e-05	DOWN
sp|A6TCJ1|GRCA_KLEP7	Autonomous glycyl radical cofactor OS=Klebsiella pneumoniae subsp. pneumoniae (strain ATCC 700721 / MGH 78578) GN=grcA PE=3 SV=1	KLEP7	16	A6TCJ1	GN=grcA	0.501187	0.42462	0.515229	0.432514	0.0858815	0.468387	0.000182617	DOWN
tr|A6T6X2|A6T6X2_KLEP7	Hydroxylamine reductase OS=Klebsiella pneumoniae subsp. pneumoniae (strain ATCC 700721 / MGH 78578) GN=hcp PE=3 SV=1	KLEP7	8	A6T6X2	GN=hcp	0.554626	0.452898	0.474242	0.390841	0.125121	0.468152	0.000558848	DOWN
tr|A6T4X4|A6T4X4_KLEP7	Ribosome-recycling factor OS=Klebsiella pneumoniae subsp. pneumoniae (strain ATCC 700721 / MGH 78578) GN=frr PE=3 SV=1	KLEP7	8	A6T4X4	GN=frr	0.591562	0.440555	0.47863	0.359749	0.178442	0.467624	0.00158729	DOWN
tr|A6T9M6|A6T9M6_KLEP7	Formate dehydrogenase-N, Fe-S beta subunit, nitrate-inducible OS=Klebsiella pneumoniae subsp. pneumoniae (strain ATCC 700721 / MGH 78578) GN=fdnH PE=4 SV=1	KLEP7	3	A6T9M6	GN=fdnH	0.608135	0.534564	0.383707	0.337287	0.235706	0.465923	0.00351095	DOWN
sp|A6TAW6|FADR_KLEP7	Fatty acid metabolism regulator protein OS=Klebsiella pneumoniae subsp. pneumoniae (strain ATCC 700721 / MGH 78578) GN=fadR PE=3 SV=1	KLEP7	11	A6TAW6	GN=fadR	0.448745	0.398107	0.534564	0.47863	0.106247	0.465012	0.00033088	DOWN
tr|A6TGB6|A6TGB6_KLEP7	Periplasmic repressor of cpx regulon by interaction with CpxA OS=Klebsiella pneumoniae subsp. pneumoniae (strain ATCC 700721 / MGH 78578) GN=cpxP PE=4 SV=1	KLEP7	3	A6TGB6	GN=cpxP	0.534564	0.47863	0.448745	0.398107	0.106247	0.465012	0.00033088	DOWN
tr|A6T4Q5|A6T4Q5_KLEP7	Aromatic amino acid transport protein OS=Klebsiella pneumoniae subsp. pneumoniae (strain ATCC 700721 / MGH 78578) GN=aroP PE=4 SV=1	KLEP7	7	A6T4Q5	GN=aroP	0.47863	0.428549	0.487529	0.452898	0.0499596	0.461901	3.34002e-05	DOWN
sp|A6TAI1|IHFA_KLEP7	Integration host factor subunit alpha OS=Klebsiella pneumoniae subsp. pneumoniae (strain ATCC 700721 / MGH 78578) GN=ihfA PE=3 SV=1	KLEP7	9	A6TAI1	GN=ihfA	0.457088	0.260615	0.711214	0.413047	0.351963	0.460491	0.0103707	DOWN
sp|A6TG38|ATPA_KLEP7	ATP synthase subunit alpha OS=Klebsiella pneumoniae subsp. pneumoniae (strain ATCC 700721 / MGH 78578) GN=atpA PE=3 SV=1	KLEP7	60	A6TG38	GN=atpA	0.369828	0.444631	0.465586	0.559758	0.147257	0.459951	0.0008217	DOWN
sp|A6TGM4|FADB_KLEP7	Fatty acid oxidation complex subunit alpha OS=Klebsiella pneumoniae subsp. pneumoniae (strain ATCC 700721 / MGH 78578) GN=fadB PE=3 SV=1	KLEP7	8	A6TGM4	GN=fadB	0.398107	0.42462	0.49204	0.524808	0.110388	0.459893	0.000348738	DOWN
tr|A6TBL6|A6TBL6_KLEP7	D-lactate dehydrogenase OS=Klebsiella pneumoniae subsp. pneumoniae (strain ATCC 700721 / MGH 78578) GN=dld PE=4 SV=1	KLEP7	61	A6TBL6	GN=dld	0.380189	0.353183	0.570164	0.529663	0.203396	0.4583	0.00208818	DOWN
tr|A6TAE2|A6TAE2_KLEP7	Putative ATP synthase subunit OS=Klebsiella pneumoniae subsp. pneumoniae (strain ATCC 700721 / MGH 78578) GN=ynhG PE=4 SV=1	KLEP7	19	A6TAE2	GN=ynhG	0.359749	0.444631	0.457088	0.564937	0.159668	0.456601	0.00100323	DOWN
sp|A6TGN9|RL7_KLEP7	50S ribosomal protein L7/L12 OS=Klebsiella pneumoniae subsp. pneumoniae (strain ATCC 700721 / MGH 78578) GN=rplL PE=3 SV=1	KLEP7	46	A6TGN9	GN=rplL	0.524808	0.428549	0.469894	0.383707	0.11521	0.451739	0.00035916	DOWN
sp|A6TFL2|TDH_KLEP7	L-threonine 3-dehydrogenase OS=Klebsiella pneumoniae subsp. pneumoniae (strain ATCC 700721 / MGH 78578) GN=tdh PE=3 SV=1	KLEP7	13	A6TFL2	GN=tdh	0.405508	0.42462	0.47863	0.496592	0.0829535	0.451338	0.00013411	DOWN
tr|A6T6Z1|A6T6Z1_KLEP7	Anaerobic dimethyl sulfoxide (DMSO) reductase, subunit A OS=Klebsiella pneumoniae subsp. pneumoniae (strain ATCC 700721 / MGH 78578) GN=dmsA PE=3 SV=1	KLEP7	22	A6T6Z1	GN=dmsA	0.42462	0.457088	0.444631	0.47863	0.0434371	0.451242	1.93105e-05	DOWN
tr|A6T8M6|A6T8M6_KLEP7	Fumarate hydratase class I OS=Klebsiella pneumoniae subsp. pneumoniae (strain ATCC 700721 / MGH 78578) GN=fumA PE=3 SV=1	KLEP7	20	A6T8M6	GN=fumA	0.328095	0.356451	0.529663	0.586138	0.244629	0.450087	0.00324948	DOWN
tr|A6TDC5|A6TDC5_KLEP7	Uncharacterized protein OS=Klebsiella pneumoniae subsp. pneumoniae (strain ATCC 700721 / MGH 78578) GN=cbiC PE=4 SV=1	KLEP7	2	A6TDC5	GN=cbiC	0.366438	0.383707	0.510505	0.534564	0.165932	0.448804	0.00102423	DOWN
tr|A6TAN0|A6TAN0_KLEP7	Putative phosphatase OS=Klebsiella pneumoniae subsp. pneumoniae (strain ATCC 700721 / MGH 78578) GN=ychN PE=4 SV=1	KLEP7	4	A6TAN0	GN=ychN	0.277971	0.444631	0.405508	0.654636	0.303948	0.445687	0.00577735	DOWN
tr|A6TBP6|A6TBP6_KLEP7	Phosphofructokinase OS=Klebsiella pneumoniae subsp. pneumoniae (strain ATCC 700721 / MGH 78578) GN=fruK PE=3 SV=1	KLEP7	8	A6TBP6	GN=fruK	0.457088	0.519996	0.380189	0.42462	0.114383	0.445473	0.000325974	DOWN
tr|A6T9L3|A6T9L3_KLEP7	Alcohol dehydrogenase OS=Klebsiella pneumoniae subsp. pneumoniae (strain ATCC 700721 / MGH 78578) GN=adhP PE=3 SV=1	KLEP7	34	A6T9L3	GN=adhP	0.322107	0.394457	0.47863	0.586138	0.220894	0.445333	0.00228111	DOWN
tr|A6TEM2|A6TEM2_KLEP7	Probable sigma-54 modulation protein OS=Klebsiella pneumoniae subsp. pneumoniae (strain ATCC 700721 / MGH 78578) GN=yhbH PE=4 SV=1	KLEP7	10	A6TEM2	GN=yhbH	0.501187	0.383707	0.496592	0.387258	0.128319	0.442186	0.000441206	DOWN
tr|A6T9M7|A6T9M7_KLEP7	Uncharacterized protein OS=Klebsiella pneumoniae subsp. pneumoniae (strain ATCC 700721 / MGH 78578) GN=fdnG PE=3 SV=1	KLEP7	18	A6T9M7	GN=fdnG	0.515229	0.483059	0.398107	0.369828	0.134855	0.441556	0.000507586	DOWN
tr|A6T703|A6T703_KLEP7	30S ribosomal protein S1 OS=Klebsiella pneumoniae subsp. pneumoniae (strain ATCC 700721 / MGH 78578) GN=rpsA PE=3 SV=1	KLEP7	47	A6T703	GN=rpsA	0.283139	0.369828	0.49204	0.619441	0.28772	0.441112	0.00467876	DOWN
tr|A6T7T7|A6T7T7_KLEP7	Succinylglutamate desuccinylase OS=Klebsiella pneumoniae subsp. pneumoniae (strain ATCC 700721 / MGH 78578) GN=astE PE=3 SV=1	KLEP7	4	A6T7T7	GN=astE	0.534564	0.461318	0.409261	0.356451	0.149423	0.440398	0.000678863	DOWN
tr|A6TFB3|A6TFB3_KLEP7	Universal stress protein OS=Klebsiella pneumoniae subsp. pneumoniae (strain ATCC 700721 / MGH 78578) GN=uspA PE=3 SV=1	KLEP7	7	A6TFB3	GN=uspA	0.343558	0.394457	0.474242	0.544503	0.174396	0.43919	0.00105748	DOWN
tr|A6TIK8|A6TIK8_KLEP7	Putative DEOR transcriptional regulator OS=Klebsiella pneumoniae subsp. pneumoniae (strain ATCC 700721 / MGH 78578) GN=KPN_pKPN4p07051 PE=4 SV=1	KLEP7	3	A6TIK8	GN=KPN_pKPN4p07051	0.376704	0.363078	0.524808	0.487529	0.158822	0.438029	0.000790601	DOWN
sp|A6T6F6|SUCC_KLEP7	Succinate--CoA ligase [ADP-forming] subunit beta OS=Klebsiella pneumoniae subsp. pneumoniae (strain ATCC 700721 / MGH 78578) GN=sucC PE=3 SV=1	KLEP7	30	A6T6F6	GN=sucC	0.316228	0.319154	0.554626	0.559758	0.273794	0.437441	0.00388314	DOWN
sp|A6TDS5|RPIA_KLEP7	Ribose-5-phosphate isomerase A OS=Klebsiella pneumoniae subsp. pneumoniae (strain ATCC 700721 / MGH 78578) GN=rpiA PE=3 SV=1	KLEP7	6	A6TDS5	GN=rpiA	0.356451	0.340408	0.529663	0.510505	0.198686	0.434257	0.00146448	DOWN
tr|A6TC51|A6TC51_KLEP7	PTS family Hpr protein, phosphohistidinoprotein-hexose phosphotransferase OS=Klebsiella pneumoniae subsp. pneumoniae (strain ATCC 700721 / MGH 78578) GN=ptsH PE=4 SV=1	KLEP7	6	A6TC51	GN=ptsH	0.483059	0.383707	0.483059	0.383707	0.114623	0.433383	0.000283375	DOWN
tr|A6T6W1|A6T6W1_KLEP7	Arginine 3rd transport system periplasmic binding protein OS=Klebsiella pneumoniae subsp. pneumoniae (strain ATCC 700721 / MGH 78578) GN=artI PE=3 SV=1	KLEP7	14	A6T6W1	GN=artI	0.405508	0.328095	0.549541	0.440555	0.184857	0.430925	0.00113729	DOWN
tr|A6TFI5|A6TFI5_KLEP7	Putative regulator of xyl operon OS=Klebsiella pneumoniae subsp. pneumoniae (strain ATCC 700721 / MGH 78578) GN=xylR PE=4 SV=1	KLEP7	5	A6TFI5	GN=xylR	0.325087	0.383707	0.452898	0.559758	0.202937	0.430362	0.00148751	DOWN
sp|A6TH71|FRDC_KLEP7	Fumarate reductase subunit C OS=Klebsiella pneumoniae subsp. pneumoniae (strain ATCC 700721 / MGH 78578) GN=frdC PE=3 SV=1	KLEP7	5	A6TH71	GN=frdC	0.474242	0.436516	0.420727	0.387258	0.0727841	0.429686	6.97337e-05	DOWN
tr|A6T7Y4|A6T7Y4_KLEP7	Aconitate hydratase OS=Klebsiella pneumoniae subsp. pneumoniae (strain ATCC 700721 / MGH 78578) GN=acnA PE=3 SV=1	KLEP7	67	A6T7Y4	GN=acnA	0.30479	0.401791	0.436516	0.57544	0.22587	0.429634	0.00201983	DOWN
tr|A6T9U9|A6T9U9_KLEP7	Uncharacterized protein OS=Klebsiella pneumoniae subsp. pneumoniae (strain ATCC 700721 / MGH 78578) GN=ydcL PE=4 SV=1	KLEP7	40	A6T9U9	GN=ydcL	0.751623	0.440555	0.328095	0.185353	0.488757	0.426407	0.0175338	DOWN
tr|A6TGR7|A6TGR7_KLEP7	Isocitrate lyase OS=Klebsiella pneumoniae subsp. pneumoniae (strain ATCC 700721 / MGH 78578) GN=aceA PE=4 SV=1	KLEP7	9	A6TGR7	GN=aceA	0.322107	0.288403	0.586138	0.505825	0.291905	0.425618	0.00406546	DOWN
tr|A6THZ5|A6THZ5_KLEP7	Nucleoside permease OS=Klebsiella pneumoniae subsp. pneumoniae (strain ATCC 700721 / MGH 78578) GN=KPN_04836 PE=3 SV=1	KLEP7	3	A6THZ5	GN=KPN_04836	0.432514	0.432514	0.416869	0.416869	0.0184185	0.424692	1.06654e-06	DOWN
sp|A6TAW4|DADA_KLEP7	D-amino acid dehydrogenase OS=Klebsiella pneumoniae subsp. pneumoniae (strain ATCC 700721 / MGH 78578) GN=dadA PE=3 SV=1	KLEP7	32	A6TAW4	GN=dadA	0.334195	0.301995	0.549541	0.496592	0.249183	0.420581	0.00241614	DOWN
tr|A6TEK0|A6TEK0_KLEP7	Transcription elongation factor GreA OS=Klebsiella pneumoniae subsp. pneumoniae (strain ATCC 700721 / MGH 78578) GN=greA PE=3 SV=1	KLEP7	7	A6TEK0	GN=greA	0.515229	0.440555	0.387258	0.331131	0.162276	0.418543	0.00066551	DOWN
tr|A6T6V0|A6T6V0_KLEP7	Putrescine-binding periplasmic protein OS=Klebsiella pneumoniae subsp. pneumoniae (strain ATCC 700721 / MGH 78578) GN=potF PE=3 SV=1	KLEP7	10	A6T6V0	GN=potF	0.432514	0.47863	0.359749	0.394457	0.106221	0.416338	0.000183354	DOWN
tr|A6T8Y7|A6T8Y7_KLEP7	UPF0056 inner membrane protein OS=Klebsiella pneumoniae subsp. pneumoniae (strain ATCC 700721 / MGH 78578) GN=marC PE=3 SV=1	KLEP7	3	A6T8Y7	GN=marC	0.660694	0.529663	0.265461	0.20893	0.446835	0.416187	0.0122115	DOWN
tr|A6T8Z2|A6T8Z2_KLEP7	L-lactate dehydrogenase OS=Klebsiella pneumoniae subsp. pneumoniae (strain ATCC 700721 / MGH 78578) GN=ldh PE=3 SV=1	KLEP7	7	A6T8Z2	GN=ldh	0.380189	0.440555	0.390841	0.448745	0.0721463	0.415083	5.6779e-05	DOWN
tr|A6TDB9|A6TDB9_KLEP7	Uncharacterized protein OS=Klebsiella pneumoniae subsp. pneumoniae (strain ATCC 700721 / MGH 78578) GN=cbiH PE=4 SV=1	KLEP7	3	A6TDB9	GN=cbiH	0.201372	0.310456	0.440555	0.704693	0.453431	0.414269	0.0124427	DOWN
tr|A6T8Z5|A6T8Z5_KLEP7	Putative aldehyde dehydrogenase OS=Klebsiella pneumoniae subsp. pneumoniae (strain ATCC 700721 / MGH 78578) GN=yneI PE=4 SV=1	KLEP7	3	A6T8Z5	GN=yneI	0.448745	0.413047	0.409261	0.376704	0.0619455	0.411939	3.45997e-05	DOWN
sp|A6T5N6|HTPG_KLEP7	Chaperone protein HtpG OS=Klebsiella pneumoniae subsp. pneumoniae (strain ATCC 700721 / MGH 78578) GN=htpG PE=3 SV=1	KLEP7	35	A6T5N6	GN=htpG	0.405508	0.440555	0.380189	0.413047	0.0524985	0.409825	2.053e-05	DOWN
tr|A6TAZ5|A6TAZ5_KLEP7	Cold shock protein OS=Klebsiella pneumoniae subsp. pneumoniae (strain ATCC 700721 / MGH 78578) GN=cspC PE=4 SV=1	KLEP7	2	A6TAZ5	GN=cspC	0.420727	0.369828	0.444631	0.394457	0.0688025	0.407411	4.47995e-05	DOWN
tr|A6T680|A6T680_KLEP7	Alkyl hydroperoxide reductase subunit, FAD/NAD(P)-binding protein OS=Klebsiella pneumoniae subsp. pneumoniae (strain ATCC 700721 / MGH 78578) GN=ahpF PE=3 SV=1	KLEP7	17	A6T680	GN=ahpF	0.299226	0.380189	0.413047	0.529663	0.20412	0.405532	0.00111975	DOWN
tr|A6T523|A6T523_KLEP7	Na+-transporting NADH:ubiquinone oxidoreductase, subunit NqrC OS=Klebsiella pneumoniae subsp. pneumoniae (strain ATCC 700721 / MGH 78578) GN=KPN_00241 PE=4 SV=1	KLEP7	8	A6T523	GN=KPN_00241	0.505825	0.316228	0.49204	0.30761	0.231074	0.405425	0.001612	DOWN
tr|A6TAJ0|A6TAJ0_KLEP7	Phosphofructokinase OS=Klebsiella pneumoniae subsp. pneumoniae (strain ATCC 700721 / MGH 78578) GN=pfkB PE=3 SV=1	KLEP7	19	A6TAJ0	GN=pfkB	0.313329	0.285759	0.529663	0.49204	0.263903	0.405198	0.00237364	DOWN
sp|A6TG39|ATPD_KLEP7	ATP synthase subunit delta OS=Klebsiella pneumoniae subsp. pneumoniae (strain ATCC 700721 / MGH 78578) GN=atpH PE=3 SV=1	KLEP7	21	A6TG39	GN=atpH	0.505825	0.299226	0.496592	0.299226	0.252472	0.400217	0.00196218	DOWN
tr|A6T6E9|A6T6E9_KLEP7	Citrate synthase OS=Klebsiella pneumoniae subsp. pneumoniae (strain ATCC 700721 / MGH 78578) GN=gltA PE=3 SV=1	KLEP7	28	A6T6E9	GN=gltA	0.222843	0.220801	0.580764	0.570164	0.443661	0.398643	0.0097715	DOWN
tr|A6T8I7|A6T8I7_KLEP7	3-hydroxybutyryl-CoA dehydrogenase OS=Klebsiella pneumoniae subsp. pneumoniae (strain ATCC 700721 / MGH 78578) GN=paaH PE=4 SV=1	KLEP7	3	A6T8I7	GN=paaH	0.420727	0.401791	0.394457	0.376704	0.0396106	0.39842	7.65609e-06	DOWN
tr|A6T6F4|A6T6F4_KLEP7	2-oxoglutarate decarboxylase OS=Klebsiella pneumoniae subsp. pneumoniae (strain ATCC 700721 / MGH 78578) GN=sucA PE=4 SV=1	KLEP7	30	A6T6F4	GN=sucA	0.237684	0.239883	0.554626	0.559758	0.400053	0.397988	0.00723823	DOWN
tr|A6TAY5|A6TAY5_KLEP7	L-serine deaminase OS=Klebsiella pneumoniae subsp. pneumoniae (strain ATCC 700721 / MGH 78578) GN=sdaA PE=4 SV=1	KLEP7	19	A6TAY5	GN=sdaA	0.369828	0.285759	0.524808	0.405508	0.216672	0.396476	0.00119483	DOWN
tr|A6T6A7|A6T6A7_KLEP7	ATP-binding protein of glutamate/aspartate transport system OS=Klebsiella pneumoniae subsp. pneumoniae (strain ATCC 700721 / MGH 78578) GN=gltL PE=4 SV=1	KLEP7	7	A6T6A7	GN=gltL	0.394457	0.233346	0.608135	0.349945	0.342089	0.396471	0.00453976	DOWN
tr|A6TBS4|A6TBS4_KLEP7	Ecotin OS=Klebsiella pneumoniae subsp. pneumoniae (strain ATCC 700721 / MGH 78578) GN=eco PE=3 SV=1	KLEP7	21	A6TBS4	GN=eco	0.383707	0.334195	0.444631	0.394457	0.100784	0.389248	0.000111919	DOWN
sp|A6TG36|ATPB_KLEP7	ATP synthase subunit beta OS=Klebsiella pneumoniae subsp. pneumoniae (strain ATCC 700721 / MGH 78578) GN=atpD PE=3 SV=1	KLEP7	62	A6TG36	GN=atpD	0.246604	0.343558	0.401791	0.564937	0.297017	0.389222	0.00275878	DOWN
tr|A6TC22|A6TC22_KLEP7	Long-chain fatty acid transport protein (Outer membrane flp protein) OS=Klebsiella pneumoniae subsp. pneumoniae (strain ATCC 700721 / MGH 78578) GN=fadL PE=4 SV=1	KLEP7	3	A6TC22	GN=fadL	0.469894	0.461318	0.310456	0.30479	0.204532	0.386614	0.000891484	DOWN
tr|A6THC4|A6THC4_KLEP7	2',3'-cyclic nucleotide 2'-phosphodiesterase/3'-nucleotidase bifunctional periplasmic protein OS=Klebsiella pneumoniae subsp. pneumoniae (strain ATCC 700721 / MGH 78578) GN=cpdB PE=1 SV=1	KLEP7	8	A6THC4	GN=cpdB	0.337287	0.359749	0.401791	0.428549	0.0930774	0.381844	8.03461e-05	DOWN
tr|A6TAJ2|A6TAJ2_KLEP7	Conserved protein, protein kinase-like protein OS=Klebsiella pneumoniae subsp. pneumoniae (strain ATCC 700721 / MGH 78578) GN=yniA PE=4 SV=1	KLEP7	9	A6TAJ2	GN=yniA	0.285759	0.244343	0.539511	0.457088	0.317281	0.381675	0.0030473	DOWN
sp|A6TFJ4|MTLD_KLEP7	Mannitol-1-phosphate 5-dehydrogenase OS=Klebsiella pneumoniae subsp. pneumoniae (strain ATCC 700721 / MGH 78578) GN=mtlD PE=3 SV=1	KLEP7	5	A6TFJ4	GN=mtlD	0.275423	0.296483	0.440555	0.496592	0.24845	0.377263	0.00140879	DOWN
tr|A6TAQ0|A6TAQ0_KLEP7	Uncharacterized protein OS=Klebsiella pneumoniae subsp. pneumoniae (strain ATCC 700721 / MGH 78578) GN=KPN_02245 PE=4 SV=1	KLEP7	3	A6TAQ0	GN=KPN_02245	0.416869	0.394457	0.353183	0.334195	0.0872251	0.374676	6.03872e-05	DOWN
sp|A6THZ7|TYPH_KLEP7	Thymidine phosphorylase OS=Klebsiella pneumoniae subsp. pneumoniae (strain ATCC 700721 / MGH 78578) GN=deoA PE=3 SV=1	KLEP7	14	A6THZ7	GN=deoA	0.346737	0.322107	0.428549	0.394457	0.110761	0.372962	0.000120726	DOWN
sp|A6T4W7|Y177_KLEP7	UPF0325 protein KPN78578_01770 OS=Klebsiella pneumoniae subsp. pneumoniae (strain ATCC 700721 / MGH 78578) GN=KPN78578_01770 PE=3 SV=1	KLEP7	10	A6T4W7	GN=KPN78578_01770	0.288403	0.337287	0.398107	0.461318	0.174814	0.371279	0.000461019	DOWN
tr|A6T8U8|A6T8U8_KLEP7	Universal stress protein OS=Klebsiella pneumoniae subsp. pneumoniae (strain ATCC 700721 / MGH 78578) GN=KPN_01588 PE=3 SV=1	KLEP7	5	A6T8U8	GN=KPN_01588	0.313329	0.405508	0.337287	0.428549	0.127549	0.371168	0.000179879	DOWN
tr|A6T8H9|A6T8H9_KLEP7	Phenylacetic acid degradation protein putative aldehyde dehydrogenase OS=Klebsiella pneumoniae subsp. pneumoniae (strain ATCC 700721 / MGH 78578) GN=paaZ PE=4 SV=1	KLEP7	3	A6T8H9	GN=paaZ	0.383707	0.346737	0.390841	0.356451	0.0496487	0.369434	1.04349e-05	DOWN
tr|A6T6A4|A6T6A4_KLEP7	Putative alpha helical protein OS=Klebsiella pneumoniae subsp. pneumoniae (strain ATCC 700721 / MGH 78578) GN=ybeL PE=4 SV=1	KLEP7	5	A6T6A4	GN=ybeL	0.383707	0.436516	0.30479	0.349945	0.130487	0.368739	0.00018664	DOWN
tr|A6T6J2|A6T6J2_KLEP7	Molybdate transport protein (ABC superfamily, peri_bind) OS=Klebsiella pneumoniae subsp. pneumoniae (strain ATCC 700721 / MGH 78578) GN=modA PE=4 SV=1	KLEP7	5	A6T6J2	GN=modA	0.390841	0.285759	0.461318	0.325087	0.182463	0.365751	0.00048792	DOWN
tr|A6T937|A6T937_KLEP7	Uncharacterized protein OS=Klebsiella pneumoniae subsp. pneumoniae (strain ATCC 700721 / MGH 78578) GN=KPN_01677 PE=4 SV=1	KLEP7	8	A6T937	GN=KPN_01677	0.334195	0.394457	0.331131	0.394457	0.0850371	0.36356	4.85113e-05	DOWN
sp|A6TB83|MTFA_KLEP7	Protein MtfA OS=Klebsiella pneumoniae subsp. pneumoniae (strain ATCC 700721 / MGH 78578) GN=mtfA PE=1 SV=2	KLEP7	2	A6TB83	GN=mtfA	0.301995	0.322107	0.398107	0.42462	0.141084	0.361707	0.000215233	DOWN
tr|A6T811|A6T811_KLEP7	Phage shock protein: activates phage shock-protein expression OS=Klebsiella pneumoniae subsp. pneumoniae (strain ATCC 700721 / MGH 78578) GN=pspC PE=4 SV=1	KLEP7	3	A6T811	GN=pspC	0.483059	0.501187	0.220801	0.237684	0.365229	0.360683	0.00353196	DOWN
tr|A6T8T5|A6T8T5_KLEP7	ATP-dependent dethiobiotin synthetase BioD OS=Klebsiella pneumoniae subsp. pneumoniae (strain ATCC 700721 / MGH 78578) GN=bioD PE=3 SV=1	KLEP7	3	A6T8T5	GN=bioD	0.401791	0.409261	0.316228	0.313329	0.12623	0.360152	0.000151315	DOWN
tr|A6TEA5|A6TEA5_KLEP7	Putative glycerol dehydrogenase OS=Klebsiella pneumoniae subsp. pneumoniae (strain ATCC 700721 / MGH 78578) GN=dhaD PE=4 SV=1	KLEP7	8	A6TEA5	GN=dhaD	0.293765	0.310456	0.390841	0.428549	0.156596	0.355903	0.000272508	DOWN
tr|A6T8T7|A6T8T7_KLEP7	Tat proofreading chaperone DmsD OS=Klebsiella pneumoniae subsp. pneumoniae (strain ATCC 700721 / MGH 78578) GN=ynfI PE=3 SV=1	KLEP7	5	A6T8T7	GN=ynfI	0.474242	0.366438	0.319154	0.263027	0.218172	0.355715	0.000729036	DOWN
sp|A6TB33|Y2343_KLEP7	Probable transcriptional regulatory protein KPN78578_23430 OS=Klebsiella pneumoniae subsp. pneumoniae (strain ATCC 700721 / MGH 78578) GN=KPN78578_23430 PE=3 SV=1	KLEP7	12	A6TB33	GN=KPN78578_23430	0.363078	0.380189	0.331131	0.346737	0.0514674	0.355284	9.67358e-06	DOWN
tr|A6TBP7|A6TBP7_KLEP7	PTS family enzyme IIA/FPr OS=Klebsiella pneumoniae subsp. pneumoniae (strain ATCC 700721 / MGH 78578) GN=fruB PE=4 SV=1	KLEP7	7	A6TBP7	GN=fruB	0.432514	0.444631	0.265461	0.272898	0.239761	0.353876	0.000941491	DOWN
tr|A6THW8|A6THW8_KLEP7	Putative glucosamine-fructose-6-phosphate aminotransferase OS=Klebsiella pneumoniae subsp. pneumoniae (strain ATCC 700721 / MGH 78578) GN=KPN_04806 PE=4 SV=1	KLEP7	5	A6THW8	GN=KPN_04806	0.313329	0.340408	0.359749	0.401791	0.0910993	0.353819	5.25196e-05	DOWN
tr|A6T6A9|A6T6A9_KLEP7	Glutamate/aspartate transport protein (ABC superfamily, membrane) OS=Klebsiella pneumoniae subsp. pneumoniae (strain ATCC 700721 / MGH 78578) GN=gltJ PE=3 SV=1	KLEP7	7	A6T6A9	GN=gltJ	0.409261	0.291072	0.413047	0.288403	0.173295	0.350446	0.000343261	DOWN
tr|A6T5D3|A6T5D3_KLEP7	Putative phosphotransferase system, lactose/cellobiose-specific IIB subunit OS=Klebsiella pneumoniae subsp. pneumoniae (strain ATCC 700721 / MGH 78578) GN=KPN_00352 PE=4 SV=1	KLEP7	3	A6T5D3	GN=KPN_00352	0.310456	0.394457	0.299226	0.380189	0.120601	0.346082	0.000109821	DOWN
tr|A6TCU5|A6TCU5_KLEP7	Glycine/betaine/proline transport protein (ABC superfamily, peri_bind) OS=Klebsiella pneumoniae subsp. pneumoniae (strain ATCC 700721 / MGH 78578) GN=proX PE=4 SV=1	KLEP7	7	A6TCU5	GN=proX	0.235505	0.239883	0.444631	0.457088	0.309881	0.344277	0.00177138	DOWN
tr|A6TCK4|A6TCK4_KLEP7	Putative yhbH sigma 54 modulator OS=Klebsiella pneumoniae subsp. pneumoniae (strain ATCC 700721 / MGH 78578) GN=yfiA PE=4 SV=1	KLEP7	15	A6TCK4	GN=yfiA	0.440555	0.319154	0.353183	0.255859	0.194839	0.342188	0.000436489	DOWN
tr|A6T6F5|A6T6F5_KLEP7	Dihydrolipoyllysine-residue succinyltransferase component of 2-oxoglutarate dehydrogenase complex OS=Klebsiella pneumoniae subsp. pneumoniae (strain ATCC 700721 / MGH 78578) GN=sucB PE=3 SV=1	KLEP7	28	A6T6F5	GN=sucB	0.301995	0.346737	0.334195	0.383707	0.0856183	0.341659	3.71437e-05	DOWN
tr|A6TBZ5|A6TBZ5_KLEP7	Histidine transport protein (ABC superfamily, peri_bind) OS=Klebsiella pneumoniae subsp. pneumoniae (strain ATCC 700721 / MGH 78578) GN=hisJ PE=3 SV=1	KLEP7	7	A6TBZ5	GN=hisJ	0.313329	0.376704	0.30479	0.366438	0.0928857	0.340315	4.65664e-05	DOWN
tr|A6T9Z5|A6T9Z5_KLEP7	Superoxide dismutase [Cu-Zn] OS=Klebsiella pneumoniae subsp. pneumoniae (strain ATCC 700721 / MGH 78578) GN=sodC PE=3 SV=1	Cu-Zn	7	A6T9Z5	GN=sodC	0.331131	0.197697	0.515229	0.313329	0.335162	0.339346	0.00209087	DOWN
sp|A6T7T5|ASTD_KLEP7	N-succinylglutamate 5-semialdehyde dehydrogenase OS=Klebsiella pneumoniae subsp. pneumoniae (strain ATCC 700721 / MGH 78578) GN=astD PE=3 SV=1	KLEP7	9	A6T7T5	GN=astD	0.343558	0.325087	0.346737	0.328095	0.0280055	0.335869	1.20549e-06	DOWN
tr|A6TFJ3|A6TFJ3_KLEP7	PTS family enzyme IICB/enzyme IIA OS=Klebsiella pneumoniae subsp. pneumoniae (strain ATCC 700721 / MGH 78578) GN=mtlA PE=4 SV=1	KLEP7	30	A6TFJ3	GN=mtlA	0.349945	0.283139	0.390841	0.316228	0.119235	0.335038	9.16261e-05	DOWN
tr|A6T9T8|A6T9T8_KLEP7	Putative ABC transporter periplasmic binding protein OS=Klebsiella pneumoniae subsp. pneumoniae (strain ATCC 700721 / MGH 78578) GN=ydcS PE=4 SV=1	KLEP7	3	A6T9T8	GN=ydcS	0.310456	0.30761	0.37325	0.343558	0.0804389	0.333718	2.77019e-05	DOWN
tr|A6T5U4|A6T5U4_KLEP7	Sucrose porin OS=Klebsiella pneumoniae subsp. pneumoniae (strain ATCC 700721 / MGH 78578) GN=KPN_00515 PE=3 SV=1	KLEP7	6	A6T5U4	GN=KPN_00515	0.420727	0.283139	0.37325	0.251189	0.204749	0.332076	0.000442195	DOWN
sp|A6TDB1|COBQ_KLEP7	Cobyric acid synthase OS=Klebsiella pneumoniae subsp. pneumoniae (strain ATCC 700721 / MGH 78578) GN=cobQ PE=3 SV=1	KLEP7	8	A6TDB1	GN=cobQ	0.337287	0.301995	0.356451	0.325087	0.0598257	0.330205	1.08774e-05	DOWN
tr|A6TB70|A6TB70_KLEP7	Cysteine transport protein (ABC superfamily, peri_bind) OS=Klebsiella pneumoniae subsp. pneumoniae (strain ATCC 700721 / MGH 78578) GN=fliY PE=3 SV=1	KLEP7	13	A6TB70	GN=fliY	0.369828	0.383707	0.272898	0.288403	0.147907	0.328709	0.000160227	DOWN
tr|A6T8K6|A6T8K6_KLEP7	N-succinylarginine dihydrolase OS=Klebsiella pneumoniae subsp. pneumoniae (strain ATCC 700721 / MGH 78578) GN=astB PE=3 SV=1	KLEP7	3	A6T8K6	GN=astB	0.353183	0.334195	0.319154	0.30479	0.0547673	0.32783	8.0815e-06	DOWN
sp|A6TEC0|LSRK_KLEP7	Autoinducer-2 kinase OS=Klebsiella pneumoniae subsp. pneumoniae (strain ATCC 700721 / MGH 78578) GN=lsrK PE=3 SV=1	KLEP7	11	A6TEC0	GN=lsrK	0.293765	0.328095	0.319154	0.366438	0.0798168	0.326863	2.46647e-05	DOWN
tr|A6TEA7|A6TEA7_KLEP7	Putative dihydroxyacetone kinase, C-terminal domain OS=Klebsiella pneumoniae subsp. pneumoniae (strain ATCC 700721 / MGH 78578) GN=dhaL PE=4 SV=1	KLEP7	3	A6TEA7	GN=dhaL	0.148594	0.285759	0.301995	0.570164	0.46754	0.326628	0.00466084	DOWN
tr|A6TEE8|A6TEE8_KLEP7	2-hydroxy-3-oxopropionate reductase OS=Klebsiella pneumoniae subsp. pneumoniae (strain ATCC 700721 / MGH 78578) GN=garR PE=3 SV=1	KLEP7	8	A6TEE8	GN=garR	0.285759	0.316228	0.334195	0.369828	0.093174	0.326503	3.90178e-05	DOWN
tr|A6TAJ5|A6TAJ5_KLEP7	Uncharacterized protein OS=Klebsiella pneumoniae subsp. pneumoniae (strain ATCC 700721 / MGH 78578) GN=KPN_02188 PE=3 SV=1	KLEP7	3	A6TAJ5	GN=KPN_02188	0.359749	0.275423	0.376704	0.288403	0.134777	0.32507	0.000115505	DOWN
tr|A6TBP5|A6TBP5_KLEP7	PTS family enzyme IIB'BC, fructose-specific OS=Klebsiella pneumoniae subsp. pneumoniae (strain ATCC 700721 / MGH 78578) GN=fruA PE=4 SV=1	KLEP7	10	A6TBP5	GN=fruA	0.310456	0.16293	0.524808	0.301995	0.397957	0.325047	0.00286087	DOWN
tr|A6THZ9|A6THZ9_KLEP7	Purine nucleoside phosphorylase DeoD-type OS=Klebsiella pneumoniae subsp. pneumoniae (strain ATCC 700721 / MGH 78578) GN=deoD PE=3 SV=1	KLEP7	18	A6THZ9	GN=deoD	0.275423	0.301995	0.337287	0.366438	0.107776	0.320286	5.54172e-05	DOWN
tr|A6THZ1|A6THZ1_KLEP7	Hyperosmotically inducible periplasmic protein OS=Klebsiella pneumoniae subsp. pneumoniae (strain ATCC 700721 / MGH 78578) GN=osmY PE=4 SV=1	KLEP7	19	A6THZ1	GN=osmY	0.331131	0.328095	0.30761	0.30479	0.0371119	0.317906	2.19552e-06	DOWN
sp|A6T6K8|HUTG_KLEP7	Formimidoylglutamase OS=Klebsiella pneumoniae subsp. pneumoniae (strain ATCC 700721 / MGH 78578) GN=hutG PE=3 SV=1	KLEP7	10	A6T6K8	GN=hutG	0.322107	0.325087	0.30479	0.30761	0.0280055	0.314898	9.05062e-07	DOWN
sp|A6T6Q6|DPS_KLEP7	DNA protection during starvation protein OS=Klebsiella pneumoniae subsp. pneumoniae (strain ATCC 700721 / MGH 78578) GN=dps PE=3 SV=1	KLEP7	51	A6T6Q6	GN=dps	0.296483	0.177011	0.49204	0.291072	0.360475	0.314151	0.00184977	DOWN
tr|A6T7U1|A6T7U1_KLEP7	Activator of ntrL protein OS=Klebsiella pneumoniae subsp. pneumoniae (strain ATCC 700721 / MGH 78578) GN=osmE PE=4 SV=1	KLEP7	110	A6T7U1	GN=osmE	0.220801	0.265461	0.340408	0.416869	0.24008	0.310885	0.000531742	DOWN
tr|A6T8R3|A6T8R3_KLEP7	Uncharacterized protein OS=Klebsiella pneumoniae subsp. pneumoniae (strain ATCC 700721 / MGH 78578) GN=KPN_01553 PE=4 SV=1	KLEP7	3	A6T8R3	GN=KPN_01553	0.301995	0.237684	0.394457	0.30761	0.179582	0.310437	0.000222523	DOWN
tr|A6T8V0|A6T8V0_KLEP7	Putative oxidoreductase OS=Klebsiella pneumoniae subsp. pneumoniae (strain ATCC 700721 / MGH 78578) GN=ydfG PE=3 SV=1	KLEP7	14	A6T8V0	GN=ydfG	0.158489	0.220801	0.363078	0.49204	0.418942	0.308602	0.00266277	DOWN
tr|A6TEF1|A6TEF1_KLEP7	Galactarate dehydratase (L-threo-forming) OS=Klebsiella pneumoniae subsp. pneumoniae (strain ATCC 700721 / MGH 78578) GN=garD PE=3 SV=1	KLEP7	6	A6TEF1	GN=garD	0.283139	0.288403	0.322107	0.334195	0.0706817	0.306961	1.3007e-05	DOWN
tr|A6TB65|A6TB65_KLEP7	Uncharacterized protein OS=Klebsiella pneumoniae subsp. pneumoniae (strain ATCC 700721 / MGH 78578) GN=yecF PE=4 SV=1	KLEP7	7	A6TB65	GN=yecF	0.394457	0.288403	0.319154	0.222843	0.201457	0.306214	0.000295552	DOWN
tr|A6T6F9|A6T6F9_KLEP7	Cytochrome d terminal oxidase polypeptide subunit II OS=Klebsiella pneumoniae subsp. pneumoniae (strain ATCC 700721 / MGH 78578) GN=cydB PE=4 SV=1	KLEP7	2	A6T6F9	GN=cydB	0.319154	0.172187	0.483059	0.248886	0.375292	0.305821	0.00185704	DOWN
sp|A6TDR6|GCSH_KLEP7	Glycine cleavage system H protein OS=Klebsiella pneumoniae subsp. pneumoniae (strain ATCC 700721 / MGH 78578) GN=gcvH PE=3 SV=1	KLEP7	4	A6TDR6	GN=gcvH	0.195884	0.353183	0.237684	0.432514	0.306961	0.304816	0.00101273	DOWN
tr|A6TAX7|A6TAX7_KLEP7	Acyl-CoA synthase OS=Klebsiella pneumoniae subsp. pneumoniae (strain ATCC 700721 / MGH 78578) GN=fadD PE=4 SV=1	KLEP7	2	A6TAX7	GN=fadD	0.251189	0.334195	0.267917	0.359749	0.148465	0.303262	0.000113956	DOWN
tr|A6T6C2|A6T6C2_KLEP7	PTS family enzyme IIC/enzyme IIB/enzyme IIC OS=Klebsiella pneumoniae subsp. pneumoniae (strain ATCC 700721 / MGH 78578) GN=nagE PE=4 SV=1	KLEP7	21	A6T6C2	GN=nagE	0.316228	0.207014	0.413047	0.272898	0.247565	0.302297	0.000516629	DOWN
tr|A6T8T4|A6T8T4_KLEP7	Putative NAGC-like transcriptional regulator OS=Klebsiella pneumoniae subsp. pneumoniae (strain ATCC 700721 / MGH 78578) GN=mlc PE=4 SV=1	KLEP7	6	A6T8T4	GN=mlc	0.270396	0.359749	0.242103	0.328095	0.154406	0.300086	0.000122492	DOWN
tr|A6T6F3|A6T6F3_KLEP7	Succinate dehydrogenase iron-sulfur subunit OS=Klebsiella pneumoniae subsp. pneumoniae (strain ATCC 700721 / MGH 78578) GN=sdhB PE=3 SV=1	KLEP7	38	A6T6F3	GN=sdhB	0.161436	0.328095	0.235505	0.474242	0.389354	0.29982	0.00190315	DOWN
tr|A6TAK4|A6TAK4_KLEP7	Oligopeptide transport protein (ABC superfamily, peri_bind) OS=Klebsiella pneumoniae subsp. pneumoniae (strain ATCC 700721 / MGH 78578) GN=oppA PE=4 SV=1	KLEP7	35	A6TAK4	GN=oppA	0.244343	0.255859	0.337287	0.353183	0.161491	0.297668	0.000135322	DOWN
tr|A6TGU7|A6TGU7_KLEP7	Periplasmic protein of mal regulon OS=Klebsiella pneumoniae subsp. pneumoniae (strain ATCC 700721 / MGH 78578) GN=malM PE=4 SV=1	KLEP7	3	A6TGU7	GN=malM	0.313329	0.316228	0.272898	0.277971	0.0670267	0.295106	9.36887e-06	DOWN
tr|A6TF38|A6TF38_KLEP7	High-affinity gluconate permease in GNT I system (GntP family) OS=Klebsiella pneumoniae subsp. pneumoniae (strain ATCC 700721 / MGH 78578) GN=gntT PE=4 SV=1	KLEP7	4	A6TF38	GN=gntT	0.457088	0.21677	0.337287	0.164437	0.385041	0.293896	0.00169456	DOWN
tr|A6TGL1|A6TGL1_KLEP7	Uridine phosphorylase OS=Klebsiella pneumoniae subsp. pneumoniae (strain ATCC 700721 / MGH 78578) GN=udp PE=3 SV=1	KLEP7	19	A6TGL1	GN=udp	0.30479	0.293765	0.291072	0.280543	0.029486	0.292542	7.69177e-07	DOWN
tr|A6T8G6|A6T8G6_KLEP7	Phenylacetaldehyde dehydrogenase OS=Klebsiella pneumoniae subsp. pneumoniae (strain ATCC 700721 / MGH 78578) GN=feaB PE=3 SV=1	KLEP7	13	A6T8G6	GN=feaB	0.293765	0.30479	0.280543	0.285759	0.0313981	0.291214	9.10974e-07	DOWN
tr|A6T5U3|A6T5U3_KLEP7	Sucrose-specific enzyme II OS=Klebsiella pneumoniae subsp. pneumoniae (strain ATCC 700721 / MGH 78578) GN=KPN_00514 PE=4 SV=1	KLEP7	5	A6T5U3	GN=KPN_00514	0.291072	0.229087	0.349945	0.288403	0.147571	0.289627	9.20371e-05	DOWN
sp|A6TEQ3|MDH_KLEP7	Malate dehydrogenase OS=Klebsiella pneumoniae subsp. pneumoniae (strain ATCC 700721 / MGH 78578) GN=mdh PE=3 SV=1	KLEP7	34	A6TEQ3	GN=mdh	0.12942	0.237684	0.288403	0.496592	0.463181	0.288025	0.00267876	DOWN
tr|A6T953|A6T953_KLEP7	Putative acetyl-CoA acetyltransferase OS=Klebsiella pneumoniae subsp. pneumoniae (strain ATCC 700721 / MGH 78578) GN=KPN_01693 PE=3 SV=1	KLEP7	4	A6T953	GN=KPN_01693	0.263027	0.188799	0.413047	0.285759	0.280842	0.287658	0.000609648	DOWN
sp|A6TH70|FRDD_KLEP7	Fumarate reductase subunit D OS=Klebsiella pneumoniae subsp. pneumoniae (strain ATCC 700721 / MGH 78578) GN=frdD PE=3 SV=1	KLEP7	4	A6TH70	GN=frdD	0.16293	0.398107	0.165959	0.416869	0.425602	0.285966	0.00203072	DOWN
sp|A6T4F4|DNAK_KLEP7	Chaperone protein DnaK OS=Klebsiella pneumoniae subsp. pneumoniae (strain ATCC 700721 / MGH 78578) GN=dnaK PE=3 SV=1	KLEP7	65	A6T4F4	GN=dnaK	0.233346	0.37325	0.199526	0.319154	0.244178	0.281319	0.000366569	DOWN
tr|A6T8Z8|A6T8Z8_KLEP7	Putative transport protein OS=Klebsiella pneumoniae subsp. pneumoniae (strain ATCC 700721 / MGH 78578) GN=yneF PE=4 SV=1	KLEP7	4	A6T8Z8	GN=yneF	0.359749	0.272898	0.255859	0.199526	0.211301	0.272008	0.000207309	DOWN
sp|A6TGZ7|ACTP_KLEP7	Cation/acetate symporter ActP OS=Klebsiella pneumoniae subsp. pneumoniae (strain ATCC 700721 / MGH 78578) GN=actP PE=3 SV=1	KLEP7	5	A6TGZ7	GN=actP	0.260615	0.291072	0.251189	0.280543	0.0582063	0.270855	4.28769e-06	DOWN
tr|A6T5G2|A6T5G2_KLEP7	Oxidoreductase OS=Klebsiella pneumoniae subsp. pneumoniae (strain ATCC 700721 / MGH 78578) GN=KPN_00381 PE=4 SV=1	KLEP7	2	A6T5G2	GN=KPN_00381	0.47863	0.220801	0.242103	0.138038	0.469181	0.269893	0.00213681	DOWN
tr|A6T6F8|A6T6F8_KLEP7	Cytochrome d terminal oxidase, polypeptide subunit I OS=Klebsiella pneumoniae subsp. pneumoniae (strain ATCC 700721 / MGH 78578) GN=cydA PE=4 SV=1	KLEP7	14	A6T6F8	GN=cydA	0.313329	0.140605	0.428549	0.188799	0.418844	0.26782	0.0014843	DOWN
sp|A6THH4|PYRB_KLEP7	Aspartate carbamoyltransferase OS=Klebsiella pneumoniae subsp. pneumoniae (strain ATCC 700721 / MGH 78578) GN=pyrB PE=3 SV=1	KLEP7	5	A6THH4	GN=pyrB	0.337287	0.248886	0.275423	0.207014	0.176938	0.267153	0.000113325	DOWN
tr|A6TGU5|A6TGU5_KLEP7	Maltose/maltodextrin import ATP-binding protein MalK OS=Klebsiella pneumoniae subsp. pneumoniae (strain ATCC 700721 / MGH 78578) GN=malK PE=3 SV=1	KLEP7	5	A6TGU5	GN=malK	0.267917	0.248886	0.280543	0.263027	0.0427463	0.265093	1.55546e-06	DOWN
tr|A6TAY9|A6TAY9_KLEP7	PTS enzyme IIC, mannose-specific OS=Klebsiella pneumoniae subsp. pneumoniae (strain ATCC 700721 / MGH 78578) GN=manY PE=4 SV=1	KLEP7	6	A6TAY9	GN=manY	0.322107	0.30761	0.210863	0.199526	0.21235	0.260026	0.000175168	DOWN
tr|A6TAE1|A6TAE1_KLEP7	Murein lipoprotein OS=Klebsiella pneumoniae subsp. pneumoniae (strain ATCC 700721 / MGH 78578) GN=lpp PE=4 SV=1	KLEP7	181	A6TAE1	GN=lpp	0.130617	0.340408	0.158489	0.409261	0.454757	0.259694	0.00167175	DOWN
tr|A6TCJ6|A6TCJ6_KLEP7	Putative acyl-CoA synthetase, NAD(P)-binding, ATP-binding OS=Klebsiella pneumoniae subsp. pneumoniae (strain ATCC 700721 / MGH 78578) GN=yfiQ PE=4 SV=1	KLEP7	10	A6TCJ6	GN=yfiQ	0.164437	0.390841	0.145881	0.337287	0.409678	0.259612	0.00122761	DOWN
tr|A6TDB6|A6TDB6_KLEP7	Uncharacterized protein OS=Klebsiella pneumoniae subsp. pneumoniae (strain ATCC 700721 / MGH 78578) GN=cbiL PE=3 SV=1	KLEP7	6	A6TDB6	GN=cbiL	0.235505	0.30761	0.201372	0.277971	0.158308	0.255615	6.79395e-05	DOWN
tr|A6T8V7|A6T8V7_KLEP7	Competence damage-inducible protein A OS=Klebsiella pneumoniae subsp. pneumoniae (strain ATCC 700721 / MGH 78578) GN=ydeJ PE=1 SV=1	KLEP7	4	A6T8V7	GN=ydeJ	0.190546	0.263027	0.237684	0.328095	0.194839	0.254838	0.000124895	DOWN
tr|A6TBQ2|A6TBQ2_KLEP7	Putative mannitol dehydrogenase OS=Klebsiella pneumoniae subsp. pneumoniae (strain ATCC 700721 / MGH 78578) GN=yeiQ PE=3 SV=1	KLEP7	12	A6TBQ2	GN=yeiQ	0.145881	0.277971	0.201372	0.376704	0.345977	0.250482	0.000645644	DOWN
tr|A6T7U2|A6T7U2_KLEP7	PEP-dependent phosphotransferase enzyme IV OS=Klebsiella pneumoniae subsp. pneumoniae (strain ATCC 700721 / MGH 78578) GN=celA PE=4 SV=1	KLEP7	2	A6T7U2	GN=celA	0.237684	0.203236	0.299226	0.260615	0.139527	0.25019	4.27165e-05	DOWN
tr|A6T8U2|A6T8U2_KLEP7	UPF0257 lipoprotein KPN_01582 OS=Klebsiella pneumoniae subsp. pneumoniae (strain ATCC 700721 / MGH 78578) GN=ynfC PE=3 SV=1	KLEP7	12	A6T8U2	GN=ynfC	0.235505	0.242103	0.258226	0.263027	0.0451963	0.249715	1.44422e-06	DOWN
tr|A6T8V1|A6T8V1_KLEP7	Dipeptidyl carboxypeptidase II OS=Klebsiella pneumoniae subsp. pneumoniae (strain ATCC 700721 / MGH 78578) GN=dcp PE=3 SV=1	KLEP7	23	A6T8V1	GN=dcp	0.235505	0.248886	0.237684	0.251189	0.0280055	0.243316	3.09916e-07	DOWN
tr|A6TDD5|A6TDD5_KLEP7	Propanediol utilization: diol dehydratase reactivation OS=Klebsiella pneumoniae subsp. pneumoniae (strain ATCC 700721 / MGH 78578) GN=pduG PE=4 SV=1	KLEP7	4	A6TDD5	GN=pduG	0.233346	0.233346	0.253513	0.251189	0.0392753	0.242848	8.48244e-07	DOWN
tr|A6TFC9|A6TFC9_KLEP7	Ketodeoxygluconokinase OS=Klebsiella pneumoniae subsp. pneumoniae (strain ATCC 700721 / MGH 78578) GN=kdgK PE=4 SV=1	KLEP7	2	A6TFC9	GN=kdgK	0.207014	0.293765	0.194089	0.263027	0.169825	0.239474	6.46747e-05	DOWN
tr|A6TGZ9|A6TGZ9_KLEP7	Acetyl-coenzyme A synthetase OS=Klebsiella pneumoniae subsp. pneumoniae (strain ATCC 700721 / MGH 78578) GN=acs PE=3 SV=1	KLEP7	16	A6TGZ9	GN=acs	0.180302	0.263027	0.207014	0.301995	0.199353	0.238084	0.00010212	DOWN
tr|A6TH49|A6TH49_KLEP7	Aspartate ammonia-lyase OS=Klebsiella pneumoniae subsp. pneumoniae (strain ATCC 700721 / MGH 78578) GN=aspA PE=3 SV=1	KLEP7	28	A6TH49	GN=aspA	0.15417	0.165959	0.30479	0.325087	0.327916	0.237501	0.000446629	DOWN
tr|A6TG32|A6TG32_KLEP7	Phosphate-binding protein PstS OS=Klebsiella pneumoniae subsp. pneumoniae (strain ATCC 700721 / MGH 78578) GN=pstS PE=3 SV=1	KLEP7	10	A6TG32	GN=pstS	0.212814	0.263027	0.210863	0.263027	0.107835	0.237433	1.60423e-05	DOWN
tr|A6T645|A6T645_KLEP7	Carbon starvation protein OS=Klebsiella pneumoniae subsp. pneumoniae (strain ATCC 700721 / MGH 78578) GN=cstA PE=4 SV=1	KLEP7	2	A6T645	GN=cstA	0.251189	0.255859	0.212814	0.218776	0.0811959	0.234659	6.5436e-06	DOWN
tr|A6TDC1|A6TDC1_KLEP7	Uncharacterized protein OS=Klebsiella pneumoniae subsp. pneumoniae (strain ATCC 700721 / MGH 78578) GN=cbiF PE=3 SV=1	KLEP7	4	A6TDC1	GN=cbiF	0.183654	0.20893	0.237684	0.270396	0.143727	0.225166	3.08588e-05	DOWN
tr|A6T5Y8|A6T5Y8_KLEP7	Mg2+ transport ATPase, P-type 1 OS=Klebsiella pneumoniae subsp. pneumoniae (strain ATCC 700721 / MGH 78578) GN=KPN_00559 PE=4 SV=1	KLEP7	13	A6T5Y8	GN=KPN_00559	0.280543	0.155597	0.291072	0.16293	0.285054	0.222535	0.000228701	DOWN
tr|A6T947|A6T947_KLEP7	Putative dehydrogenase OS=Klebsiella pneumoniae subsp. pneumoniae (strain ATCC 700721 / MGH 78578) GN=KPN_01687 PE=4 SV=1	KLEP7	19	A6T947	GN=KPN_01687	0.277971	0.224906	0.212814	0.172187	0.170168	0.221969	4.84271e-05	DOWN
tr|A6TA95|A6TA95_KLEP7	Putative ABC transporter periplasmic binding protein OS=Klebsiella pneumoniae subsp. pneumoniae (strain ATCC 700721 / MGH 78578) GN=KPN_02088 PE=4 SV=1	KLEP7	8	A6TA95	GN=KPN_02088	0.207014	0.222843	0.218776	0.237684	0.0494875	0.221579	1.18609e-06	DOWN
tr|A6THY2|A6THY2_KLEP7	Permease IIC component OS=Klebsiella pneumoniae subsp. pneumoniae (strain ATCC 700721 / MGH 78578) GN=KPN_04820 PE=4 SV=1	KLEP7	4	A6THY2	GN=KPN_04820	0.258226	0.187068	0.246604	0.175388	0.166344	0.216822	4.13459e-05	DOWN
tr|A6T9J3|A6T9J3_KLEP7	Uncharacterized protein OS=Klebsiella pneumoniae subsp. pneumoniae (strain ATCC 700721 / MGH 78578) GN=KPN_01833 PE=4 SV=1	KLEP7	3	A6T9J3	GN=KPN_01833	0.226986	0.229087	0.192309	0.20893	0.0696756	0.214328	2.9131e-06	DOWN
tr|A6TH73|A6TH73_KLEP7	Fumarate reductase flavoprotein subunit OS=Klebsiella pneumoniae subsp. pneumoniae (strain ATCC 700721 / MGH 78578) GN=frdA PE=3 SV=1	KLEP7	49	A6TH73	GN=frdA	0.180302	0.207014	0.218776	0.251189	0.118724	0.21432	1.43981e-05	DOWN
tr|A6T5S4|A6T5S4_KLEP7	Putative acetyltransferase, GNAT family OS=Klebsiella pneumoniae subsp. pneumoniae (strain ATCC 700721 / MGH 78578) GN=KPN_00495 PE=4 SV=1	KLEP7	7	A6T5S4	GN=KPN_00495	0.172187	0.205116	0.21677	0.258226	0.144415	0.213075	2.53293e-05	DOWN
tr|A6THH2|A6THH2_KLEP7	Uncharacterized protein OS=Klebsiella pneumoniae subsp. pneumoniae (strain ATCC 700721 / MGH 78578) GN=yjgF PE=4 SV=1	KLEP7	6	A6THH2	GN=yjgF	0.260615	0.190546	0.229087	0.169044	0.165857	0.212323	3.78353e-05	DOWN
tr|A6T681|A6T681_KLEP7	Uncharacterized protein OS=Klebsiella pneumoniae subsp. pneumoniae (strain ATCC 700721 / MGH 78578) GN=ybdQ PE=3 SV=1	KLEP7	9	A6T681	GN=ybdQ	0.185353	0.267917	0.159956	0.229087	0.196219	0.210578	6.06598e-05	DOWN
tr|A6TEA6|A6TEA6_KLEP7	Putative dihydroxyacetone kinase, N-terminal domain OS=Klebsiella pneumoniae subsp. pneumoniae (strain ATCC 700721 / MGH 78578) GN=dhaK PE=4 SV=1	KLEP7	11	A6TEA6	GN=dhaK	0.190546	0.183654	0.231207	0.220801	0.0965669	0.206552	6.73713e-06	DOWN
tr|A6THJ1|A6THJ1_KLEP7	Putative acetolactate synthase large subunit OS=Klebsiella pneumoniae subsp. pneumoniae (strain ATCC 700721 / MGH 78578) GN=KPN_04674 PE=3 SV=1	KLEP7	10	A6THJ1	GN=KPN_04674	0.229087	0.17378	0.237684	0.180302	0.138536	0.205213	1.93942e-05	DOWN
tr|A6TGU3|A6TGU3_KLEP7	Maltose transport protein (ABC superfamily, membrane) OS=Klebsiella pneumoniae subsp. pneumoniae (strain ATCC 700721 / MGH 78578) GN=malF PE=3 SV=1	KLEP7	6	A6TGU3	GN=malF	0.102802	0.242103	0.136773	0.334195	0.446412	0.203968	0.000625337	DOWN
tr|A6THT8|A6THT8_KLEP7	Carbon starvation protein OS=Klebsiella pneumoniae subsp. pneumoniae (strain ATCC 700721 / MGH 78578) GN=yjiY PE=4 SV=1	KLEP7	4	A6THT8	GN=yjiY	0.161436	0.322107	0.11695	0.212814	0.376286	0.203327	0.000371792	DOWN
sp|A6TBU4|GLPB_KLEP7	Anaerobic glycerol-3-phosphate dehydrogenase subunit B OS=Klebsiella pneumoniae subsp. pneumoniae (strain ATCC 700721 / MGH 78578) GN=glpB PE=3 SV=1	KLEP7	7	A6TBU4	GN=glpB	0.187068	0.180302	0.224906	0.21677	0.0936878	0.202261	5.68463e-06	DOWN
tr|A6TBN4|A6TBN4_KLEP7	Galactose/methyl galactoside import ATP-binding protein MglA OS=Klebsiella pneumoniae subsp. pneumoniae (strain ATCC 700721 / MGH 78578) GN=mglA PE=3 SV=1	KLEP7	5	A6TBN4	GN=mglA	0.111686	0.235505	0.145881	0.313329	0.390747	0.2016	0.000402939	DOWN
tr|A6T8U0|A6T8U0_KLEP7	Putative dimethyl sulfoxide reductase, major subunit OS=Klebsiella pneumoniae subsp. pneumoniae (strain ATCC 700721 / MGH 78578) GN=ynfE PE=3 SV=1	KLEP7	12	A6T8U0	GN=ynfE	0.212814	0.199526	0.203236	0.188799	0.0427463	0.201094	5.28605e-07	DOWN
tr|A6T5S6|A6T5S6_KLEP7	Uncharacterized protein OS=Klebsiella pneumoniae subsp. pneumoniae (strain ATCC 700721 / MGH 78578) GN=KPN_00497 PE=4 SV=1	KLEP7	4	A6T5S6	GN=KPN_00497	0.20893	0.159956	0.248886	0.183654	0.1644	0.200356	2.96024e-05	DOWN
tr|A6T8T3|A6T8T3_KLEP7	Putative transcriptional regulator (LysR family) OS=Klebsiella pneumoniae subsp. pneumoniae (strain ATCC 700721 / MGH 78578) GN=ynfL PE=4 SV=1	KLEP7	6	A6T8T3	GN=ynfL	0.267917	0.178649	0.20893	0.140605	0.233954	0.199025	8.30396e-05	DOWN
tr|A6T4V2|A6T4V2_KLEP7	Pullulanase protein OS=Klebsiella pneumoniae subsp. pneumoniae (strain ATCC 700721 / MGH 78578) GN=pul PE=3 SV=1	KLEP7	13	A6T4V2	GN=pul	0.183654	0.192309	0.205116	0.214783	0.0598272	0.198966	1.39236e-06	DOWN
tr|A6T7A6|A6T7A6_KLEP7	Major sodium/proline symporter OS=Klebsiella pneumoniae subsp. pneumoniae (strain ATCC 700721 / MGH 78578) GN=putP PE=3 SV=1	KLEP7	10	A6T7A6	GN=putP	0.18197	0.188799	0.201372	0.218776	0.0708194	0.197729	2.25599e-06	DOWN
tr|A6TED2|A6TED2_KLEP7	Hexuronate transport protein (MFS family) OS=Klebsiella pneumoniae subsp. pneumoniae (strain ATCC 700721 / MGH 78578) GN=exuT PE=4 SV=1	KLEP7	5	A6TED2	GN=exuT	0.177011	0.157036	0.237684	0.210863	0.158297	0.195648	2.41841e-05	DOWN
sp|A6T900|UXAB_KLEP7	Altronate oxidoreductase OS=Klebsiella pneumoniae subsp. pneumoniae (strain ATCC 700721 / MGH 78578) GN=uxaB PE=3 SV=1	KLEP7	2	A6T900	GN=uxaB	0.197697	0.244343	0.145881	0.185353	0.18172	0.193319	3.49721e-05	DOWN
tr|A6T679|A6T679_KLEP7	Alkyl hydroperoxide reductase, C22 subunit, thioredoxin-like protein OS=Klebsiella pneumoniae subsp. pneumoniae (strain ATCC 700721 / MGH 78578) GN=ahpC PE=4 SV=1	KLEP7	26	A6T679	GN=ahpC	0.143219	0.197697	0.178649	0.244343	0.191067	0.190977	3.88463e-05	DOWN
tr|A6TDD7|A6TDD7_KLEP7	Propanediol utilization: polyhedral bodies OS=Klebsiella pneumoniae subsp. pneumoniae (strain ATCC 700721 / MGH 78578) GN=pduJ PE=4 SV=1	KLEP7	4	A6TDD7	GN=pduJ	0.170608	0.139316	0.248886	0.197697	0.21263	0.189127	5.16156e-05	DOWN
sp|A6T6L0|HUTU_KLEP7	Urocanate hydratase OS=Klebsiella pneumoniae subsp. pneumoniae (strain ATCC 700721 / MGH 78578) GN=hutU PE=3 SV=1	KLEP7	28	A6T6L0	GN=hutU	0.157036	0.180302	0.192309	0.224906	0.129769	0.188638	1.16433e-05	DOWN
sp|A6TH52|CH10_KLEP7	10 kDa chaperonin OS=Klebsiella pneumoniae subsp. pneumoniae (strain ATCC 700721 / MGH 78578) GN=groS PE=3 SV=1	KLEP7	12	A6TH52	GN=groS	0.210863	0.10666	0.277971	0.139316	0.360369	0.183702	0.000224601	DOWN
tr|A6TCS6|A6TCS6_KLEP7	Aldehyde dehydrogenase B (Lactaldehyde dehydrogenase) OS=Klebsiella pneumoniae subsp. pneumoniae (strain ATCC 700721 / MGH 78578) GN=aldB PE=3 SV=1	KLEP7	5	A6TCS6	GN=aldB	0.101859	0.199526	0.157036	0.275423	0.345513	0.183461	0.000197129	DOWN
tr|A6TIK7|A6TIK7_KLEP7	Beta-lactamase OS=Klebsiella pneumoniae subsp. pneumoniae (strain ATCC 700721 / MGH 78578) GN=KPN_pKPN4p07050 PE=3 SV=1	KLEP7	8	A6TIK7	GN=KPN_pKPN4p07050	0.113763	0.248886	0.119124	0.251189	0.364705	0.18324	0.000230631	DOWN
tr|A6TH97|A6TH97_KLEP7	Putative acyl coenzyme A dehydrogenase OS=Klebsiella pneumoniae subsp. pneumoniae (strain ATCC 700721 / MGH 78578) GN=aidB PE=3 SV=1	KLEP7	7	A6TH97	GN=aidB	0.205116	0.114815	0.258226	0.148594	0.301138	0.181688	0.000126178	DOWN
tr|A6TAU6|A6TAU6_KLEP7	High-affinity branched-chain amino acid transport protein (ABC superfamily, peri_bind) OS=Klebsiella pneumoniae subsp. pneumoniae (strain ATCC 700721 / MGH 78578) GN=livJ PE=4 SV=1	KLEP7	3	A6TAU6	GN=livJ	0.229087	0.145881	0.210863	0.135519	0.223605	0.180337	5.03879e-05	DOWN
tr|A6T985|A6T985_KLEP7	Putative LysM domain OS=Klebsiella pneumoniae subsp. pneumoniae (strain ATCC 700721 / MGH 78578) GN=ygaU PE=4 SV=1	KLEP7	51	A6T985	GN=ygaU	0.101859	0.188799	0.148594	0.280543	0.365239	0.179949	0.000216824	DOWN
tr|A6THW9|A6THW9_KLEP7	Putative glucosamine-fructose-6-phosphate aminotransferase OS=Klebsiella pneumoniae subsp. pneumoniae (strain ATCC 700721 / MGH 78578) GN=KPN_04807 PE=4 SV=1	KLEP7	6	A6THW9	GN=KPN_04807	0.136773	0.222843	0.133045	0.20893	0.232658	0.175398	5.12871e-05	DOWN
tr|A6TED1|A6TED1_KLEP7	Uronate isomerase OS=Klebsiella pneumoniae subsp. pneumoniae (strain ATCC 700721 / MGH 78578) GN=uxaC PE=3 SV=1	KLEP7	6	A6TED1	GN=uxaC	0.127057	0.147231	0.195884	0.231207	0.232787	0.175345	5.1316e-05	DOWN
tr|A6TAZ0|A6TAZ0_KLEP7	PTS enzyme IID, mannose-specific OS=Klebsiella pneumoniae subsp. pneumoniae (strain ATCC 700721 / MGH 78578) GN=manZ PE=4 SV=1	KLEP7	16	A6TAZ0	GN=manZ	0.140605	0.190546	0.151356	0.218776	0.178095	0.175321	2.29955e-05	DOWN
tr|A6TH72|A6TH72_KLEP7	Succinate dehydrogenase iron-sulfur subunit OS=Klebsiella pneumoniae subsp. pneumoniae (strain ATCC 700721 / MGH 78578) GN=frdB PE=3 SV=1	KLEP7	11	A6TH72	GN=frdB	0.17378	0.155597	0.192309	0.175388	0.0745754	0.174268	1.65419e-06	DOWN
tr|A6T9V7|A6T9V7_KLEP7	Uncharacterized protein OS=Klebsiella pneumoniae subsp. pneumoniae (strain ATCC 700721 / MGH 78578) GN=ydcJ PE=4 SV=1	KLEP7	10	A6T9V7	GN=ydcJ	0.125893	0.218776	0.128233	0.218776	0.265234	0.17292	7.2105e-05	DOWN
sp|A6TBN1|CDD_KLEP7	Cytidine deaminase OS=Klebsiella pneumoniae subsp. pneumoniae (strain ATCC 700721 / MGH 78578) GN=cdd PE=3 SV=1	KLEP7	6	A6TBN1	GN=cdd	0.151356	0.147231	0.199526	0.188799	0.132765	0.171728	8.84403e-06	DOWN
tr|A6TC80|A6TC80_KLEP7	Detox protein OS=Klebsiella pneumoniae subsp. pneumoniae (strain ATCC 700721 / MGH 78578) GN=cchA PE=4 SV=1	KLEP7	2	A6TC80	GN=cchA	0.0912011	0.251189	0.0903649	0.246604	0.465579	0.16984	0.000362821	DOWN
tr|A6T8K3|A6T8K3_KLEP7	Glutamate dehydrogenase OS=Klebsiella pneumoniae subsp. pneumoniae (strain ATCC 700721 / MGH 78578) GN=KPN_01492 PE=3 SV=1	KLEP7	23	A6T8K3	GN=KPN_01492	0.110662	0.123595	0.207014	0.229087	0.305897	0.16759	9.86891e-05	DOWN
tr|A6THJ0|A6THJ0_KLEP7	Putative carbohydrate kinase OS=Klebsiella pneumoniae subsp. pneumoniae (strain ATCC 700721 / MGH 78578) GN=KPN_04673 PE=4 SV=1	KLEP7	8	A6THJ0	GN=KPN_04673	0.170608	0.157036	0.167494	0.16293	0.0310605	0.164517	9.70989e-08	DOWN
tr|A6TBU5|A6TBU5_KLEP7	sn-glycerol-3-phosphate dehydrogenase (Anaerobic), K-small subunit OS=Klebsiella pneumoniae subsp. pneumoniae (strain ATCC 700721 / MGH 78578) GN=glpC PE=4 SV=1	KLEP7	4	A6TBU5	GN=glpC	0.0990832	0.158489	0.145881	0.248886	0.332689	0.163085	0.000115057	DOWN
tr|A6TED0|A6TED0_KLEP7	Altronate hydrolase OS=Klebsiella pneumoniae subsp. pneumoniae (strain ATCC 700721 / MGH 78578) GN=uxaA PE=4 SV=1	KLEP7	7	A6TED0	GN=uxaA	0.164437	0.159956	0.165959	0.161436	0.0145621	0.162947	9.66806e-09	DOWN
tr|A6T8Y9|A6T8Y9_KLEP7	Putative oxidoreductase OS=Klebsiella pneumoniae subsp. pneumoniae (strain ATCC 700721 / MGH 78578) GN=KPN_01629 PE=4 SV=1	KLEP7	11	A6T8Y9	GN=KPN_01629	0.183654	0.149969	0.17378	0.143219	0.102111	0.162655	3.31054e-06	DOWN
tr|A6TD70|A6TD70_KLEP7	L-serine deaminase 2 OS=Klebsiella pneumoniae subsp. pneumoniae (strain ATCC 700721 / MGH 78578) GN=sdaB PE=4 SV=1	KLEP7	8	A6TD70	GN=sdaB	0.10666	0.143219	0.159956	0.222843	0.265664	0.158169	5.26241e-05	DOWN
tr|A6T791|A6T791_KLEP7	Glucose-1-phosphatase OS=Klebsiella pneumoniae subsp. pneumoniae (strain ATCC 700721 / MGH 78578) GN=agp PE=4 SV=1	KLEP7	15	A6T791	GN=agp	0.124738	0.118032	0.197697	0.188799	0.22977	0.157317	3.34228e-05	DOWN
tr|A6T960|A6T960_KLEP7	Putative ribulose-phosphate 3-epimerase OS=Klebsiella pneumoniae subsp. pneumoniae (strain ATCC 700721 / MGH 78578) GN=KPN_01700 PE=4 SV=1	KLEP7	13	A6T960	GN=KPN_01700	0.147231	0.183654	0.133045	0.164437	0.120569	0.157092	4.81229e-06	DOWN
tr|A6THW7|A6THW7_KLEP7	Putative PTS permease OS=Klebsiella pneumoniae subsp. pneumoniae (strain ATCC 700721 / MGH 78578) GN=KPN_04805 PE=4 SV=1	KLEP7	10	A6THW7	GN=KPN_04805	0.178649	0.0870964	0.235505	0.11695	0.37026	0.15455	0.000130879	DOWN
tr|A6T540|A6T540_KLEP7	Protein CsiD OS=Klebsiella pneumoniae subsp. pneumoniae (strain ATCC 700721 / MGH 78578) GN=csiD PE=3 SV=1	KLEP7	9	A6T540	GN=csiD	0.113763	0.121339	0.183654	0.197697	0.240051	0.154113	3.54229e-05	DOWN
tr|A6T7A5|A6T7A5_KLEP7	Bifunctional protein PutA OS=Klebsiella pneumoniae subsp. pneumoniae (strain ATCC 700721 / MGH 78578) GN=putA PE=3 SV=1	KLEP7	57	A6T7A5	GN=putA	0.101859	0.123595	0.172187	0.212814	0.282315	0.152614	5.56135e-05	DOWN
tr|A6T8W5|A6T8W5_KLEP7	Putative dehydrogenase OS=Klebsiella pneumoniae subsp. pneumoniae (strain ATCC 700721 / MGH 78578) GN=ygbJ PE=4 SV=1	KLEP7	4	A6T8W5	GN=ygbJ	0.0954993	0.134276	0.147231	0.229087	0.32113	0.151523	7.97331e-05	DOWN
tr|A6TDD1|A6TDD1_KLEP7	Propanediol utilization: polyhedral bodies OS=Klebsiella pneumoniae subsp. pneumoniae (strain ATCC 700721 / MGH 78578) GN=pudB PE=4 SV=1	KLEP7	16	A6TDD1	GN=pudB	0.158489	0.169044	0.127057	0.134276	0.116538	0.147217	3.45408e-06	DOWN
tr|A6TB18|A6TB18_KLEP7	SOS regulon DNA damage-inducible protein OS=Klebsiella pneumoniae subsp. pneumoniae (strain ATCC 700721 / MGH 78578) GN=yebG PE=4 SV=1	KLEP7	8	A6TB18	GN=yebG	0.229087	0.167494	0.107647	0.0816582	0.388846	0.146471	0.000125432	DOWN
tr|A6T809|A6T809_KLEP7	Phage shock protein, inner membrane protein OS=Klebsiella pneumoniae subsp. pneumoniae (strain ATCC 700721 / MGH 78578) GN=pspA PE=4 SV=1	KLEP7	10	A6T809	GN=pspA	0.194089	0.138038	0.144544	0.102802	0.224713	0.144868	2.33744e-05	DOWN
tr|A6THG8|A6THG8_KLEP7	Trehalase 6-P hydrolase OS=Klebsiella pneumoniae subsp. pneumoniae (strain ATCC 700721 / MGH 78578) GN=treC PE=4 SV=1	KLEP7	5	A6THG8	GN=treC	0.148594	0.17378	0.11272	0.134276	0.155907	0.142342	7.34679e-06	DOWN
tr|A6THJ3|A6THJ3_KLEP7	Putative epimerase/isomerase OS=Klebsiella pneumoniae subsp. pneumoniae (strain ATCC 700721 / MGH 78578) GN=KPN_04676 PE=4 SV=1	KLEP7	3	A6THJ3	GN=KPN_04676	0.0990832	0.155597	0.118032	0.190546	0.249876	0.140814	2.90919e-05	DOWN
tr|A6T6F2|A6T6F2_KLEP7	Succinate dehydrogenase flavoprotein subunit OS=Klebsiella pneumoniae subsp. pneumoniae (strain ATCC 700721 / MGH 78578) GN=sdhA PE=3 SV=1	KLEP7	104	A6T6F2	GN=sdhA	0.0855067	0.167494	0.104713	0.201372	0.334374	0.139772	6.78211e-05	DOWN
tr|A6T5T8|A6T5T8_KLEP7	Putative periplasmic binding protein OS=Klebsiella pneumoniae subsp. pneumoniae (strain ATCC 700721 / MGH 78578) GN=KPN_00509 PE=4 SV=1	KLEP7	5	A6T5T8	GN=KPN_00509	0.105682	0.17378	0.1	0.177011	0.261295	0.139118	3.1884e-05	DOWN
tr|A6T5S9|A6T5S9_KLEP7	Lysine decarboxylase 1 OS=Klebsiella pneumoniae subsp. pneumoniae (strain ATCC 700721 / MGH 78578) GN=cadA PE=4 SV=1	KLEP7	13	A6T5S9	GN=cadA	0.140605	0.0946237	0.188799	0.127057	0.245833	0.137771	2.56753e-05	DOWN
tr|A6TG55|A6TG55_KLEP7	D-ribose periplasmic binding protein OS=Klebsiella pneumoniae subsp. pneumoniae (strain ATCC 700721 / MGH 78578) GN=rbsB PE=4 SV=1	KLEP7	10	A6TG55	GN=rbsB	0.130617	0.155597	0.118032	0.140605	0.100987	0.136213	1.71348e-06	DOWN
sp|A6T6L1|HUTH_KLEP7	Histidine ammonia-lyase OS=Klebsiella pneumoniae subsp. pneumoniae (strain ATCC 700721 / MGH 78578) GN=hutH PE=3 SV=1	KLEP7	21	A6T6L1	GN=hutH	0.17378	0.161436	0.10666	0.0972747	0.246871	0.134788	2.40997e-05	DOWN
tr|A6T7W0|A6T7W0_KLEP7	Outer membrane protein W colicin S4 receptor putative transport protein OS=Klebsiella pneumoniae subsp. pneumoniae (strain ATCC 700721 / MGH 78578) GN=yciD PE=4 SV=1	KLEP7	10	A6T7W0	GN=yciD	0.158489	0.115878	0.151356	0.108643	0.161924	0.133591	6.60029e-06	DOWN
tr|A6TDM7|A6TDM7_KLEP7	Uncharacterized protein OS=Klebsiella pneumoniae subsp. pneumoniae (strain ATCC 700721 / MGH 78578) GN=KPN_03300 PE=4 SV=1	KLEP7	6	A6TDM7	GN=KPN_03300	0.138038	0.144544	0.11272	0.118032	0.103586	0.128334	1.50501e-06	DOWN
tr|A6T6Q5|A6T6Q5_KLEP7	Glutamine ABC transporter periplasmic-binding protein OS=Klebsiella pneumoniae subsp. pneumoniae (strain ATCC 700721 / MGH 78578) GN=glnH PE=3 SV=1	KLEP7	13	A6T6Q5	GN=glnH	0.127057	0.128233	0.127057	0.128233	0.00460535	0.127645	1.29871e-10	DOWN
sp|A6TDC6|COBD_KLEP7	Cobalamin biosynthesis protein CobD OS=Klebsiella pneumoniae subsp. pneumoniae (strain ATCC 700721 / MGH 78578) GN=cobD PE=3 SV=1	KLEP7	5	A6TDC6	GN=cobD	0.101859	0.155597	0.0981748	0.149969	0.209571	0.1264	1.18197e-05	DOWN
tr|A6TDE3|A6TDE3_KLEP7	Propanediol utilization: CoA-dependent propionaldehyde dehydrogenase OS=Klebsiella pneumoniae subsp. pneumoniae (strain ATCC 700721 / MGH 78578) GN=pduP PE=4 SV=1	KLEP7	10	A6TDE3	GN=pduP	0.111686	0.130617	0.11272	0.136773	0.0892262	0.122949	8.30394e-07	DOWN
tr|A6TBB4|A6TBB4_KLEP7	DNA gyrase inhibitor OS=Klebsiella pneumoniae subsp. pneumoniae (strain ATCC 700721 / MGH 78578) GN=sbmC PE=3 SV=1	KLEP7	3	A6TBB4	GN=sbmC	0.15417	0.161436	0.0731139	0.0758578	0.359458	0.116144	4.46089e-05	DOWN
tr|A6T6B0|A6T6B0_KLEP7	Glutamate/aspartate periplasmic binding protein OS=Klebsiella pneumoniae subsp. pneumoniae (strain ATCC 700721 / MGH 78578) GN=gltI PE=4 SV=1	KLEP7	17	A6T6B0	GN=gltI	0.0972747	0.0794328	0.143219	0.118032	0.217252	0.10949	8.0818e-06	DOWN
tr|A6TAY8|A6TAY8_KLEP7	PTS enzyme IIAB, mannose-specific OS=Klebsiella pneumoniae subsp. pneumoniae (strain ATCC 700721 / MGH 78578) GN=manX PE=4 SV=1	KLEP7	17	A6TAY8	GN=manX	0.0816582	0.101859	0.109648	0.141906	0.199402	0.108768	6.11216e-06	DOWN
tr|A6TBU3|A6TBU3_KLEP7	Glycerol-3-phosphate dehydrogenase OS=Klebsiella pneumoniae subsp. pneumoniae (strain ATCC 700721 / MGH 78578) GN=glpA PE=3 SV=1	KLEP7	8	A6TBU3	GN=glpA	0.0731139	0.11695	0.092045	0.141906	0.244428	0.106004	1.03219e-05	DOWN
sp|A6TFK0|LLDD_KLEP7	L-lactate dehydrogenase OS=Klebsiella pneumoniae subsp. pneumoniae (strain ATCC 700721 / MGH 78578) GN=lldD PE=3 SV=1	KLEP7	27	A6TFK0	GN=lldD	0.102802	0.0870964	0.120226	0.105682	0.113139	0.103952	9.59481e-07	DOWN
tr|A6TBU1|A6TBU1_KLEP7	Glycerophosphodiester phosphodiesterase, periplasmic OS=Klebsiella pneumoniae subsp. pneumoniae (strain ATCC 700721 / MGH 78578) GN=glpQ PE=4 SV=1	KLEP7	9	A6TBU1	GN=glpQ	0.0816582	0.060256	0.15417	0.111686	0.345839	0.101943	2.5631e-05	DOWN
tr|A6TFF2|A6TFF2_KLEP7	Dipeptide transport protein OS=Klebsiella pneumoniae subsp. pneumoniae (strain ATCC 700721 / MGH 78578) GN=dppA PE=4 SV=1	KLEP7	17	A6TFF2	GN=dppA	0.0862978	0.0855067	0.119124	0.114815	0.153898	0.101436	2.22464e-06	DOWN
tr|A6TC86|A6TC86_KLEP7	Phosphate acetyltransferase OS=Klebsiella pneumoniae subsp. pneumoniae (strain ATCC 700721 / MGH 78578) GN=maeB PE=4 SV=1	KLEP7	35	A6TC86	GN=maeB	0.0809096	0.0855067	0.11272	0.118032	0.163906	0.099292	2.50261e-06	DOWN
tr|A6T940|A6T940_KLEP7	PTS family enzyme IIA/ FPr OS=Klebsiella pneumoniae subsp. pneumoniae (strain ATCC 700721 / MGH 78578) GN=KPN_01680 PE=4 SV=1	KLEP7	10	A6T940	GN=KPN_01680	0.0591562	0.114815	0.0787046	0.136773	0.310923	0.0973623	1.5988e-05	DOWN
tr|A6T5E4|A6T5E4_KLEP7	Nucleoside channel receptor of phage T6 and colicin K OS=Klebsiella pneumoniae subsp. pneumoniae (strain ATCC 700721 / MGH 78578) GN=tsx PE=4 SV=1	KLEP7	29	A6T5E4	GN=tsx	0.143219	0.0691831	0.108643	0.0510505	0.38361	0.0930237	2.58015e-05	DOWN
tr|A6TC83|A6TC83_KLEP7	Putative regulator of ethanolamine utilization OS=Klebsiella pneumoniae subsp. pneumoniae (strain ATCC 700721 / MGH 78578) GN=eutQ PE=4 SV=1	KLEP7	7	A6TC83	GN=eutQ	0.0946237	0.0928966	0.0862978	0.0870964	0.0398436	0.0902286	2.61875e-08	DOWN
sp|A6TEB4|LSRF_KLEP7	3-hydroxy-5-phosphonooxypentane-2,4-dione thiolase OS=Klebsiella pneumoniae subsp. pneumoniae (strain ATCC 700721 / MGH 78578) GN=lsrF PE=3 SV=1	KLEP7	9	A6TEB4	GN=lsrF	0.0765597	0.0549541	0.115878	0.0801678	0.266989	0.0818898	5.7277e-06	DOWN
tr|A6THI7|A6THI7_KLEP7	Putative aldehyde dehydrogenase OS=Klebsiella pneumoniae subsp. pneumoniae (strain ATCC 700721 / MGH 78578) GN=KPN_04670 PE=4 SV=1	KLEP7	8	A6THI7	GN=KPN_04670	0.077983	0.0972747	0.0642688	0.0809096	0.146474	0.080109	8.80682e-07	DOWN
tr|A6TC73|A6TC73_KLEP7	Ethanolamine ammonia-lyase, heavy chain OS=Klebsiella pneumoniae subsp. pneumoniae (strain ATCC 700721 / MGH 78578) GN=eutB PE=4 SV=1	KLEP7	16	A6TC73	GN=eutB	0.10666	0.0564937	0.0963829	0.0501187	0.316271	0.0774137	7.92565e-06	DOWN
tr|A6TDD0|A6TDD0_KLEP7	Propanediol utilization: polyhedral bodies OS=Klebsiella pneumoniae subsp. pneumoniae (strain ATCC 700721 / MGH 78578) GN=pduA PE=4 SV=1	KLEP7	6	A6TDD0	GN=pduA	0.0672977	0.0824138	0.0672977	0.0862978	0.11393	0.0758267	3.46626e-07	DOWN
tr|A6TBU2|A6TBU2_KLEP7	sn-glycerol-3-phosphate permease OS=Klebsiella pneumoniae subsp. pneumoniae (strain ATCC 700721 / MGH 78578) GN=glpT PE=4 SV=1	KLEP7	9	A6TBU2	GN=glpT	0.0630957	0.0691831	0.0758578	0.092045	0.143951	0.0750454	6.76038e-07	DOWN
tr|A6TFJ6|A6TFJ6_KLEP7	Uncharacterized protein OS=Klebsiella pneumoniae subsp. pneumoniae (strain ATCC 700721 / MGH 78578) GN=KPN_03945 PE=4 SV=1	KLEP7	8	A6TFJ6	GN=KPN_03945	0.0591562	0.0772681	0.0691831	0.0912011	0.158019	0.0742021	8.62055e-07	DOWN
tr|A6T959|A6T959_KLEP7	Ribokinase OS=Klebsiella pneumoniae subsp. pneumoniae (strain ATCC 700721 / MGH 78578) GN=rbsK PE=3 SV=1	KLEP7	15	A6T959	GN=rbsK	0.0831764	0.0711213	0.0691831	0.0591562	0.120792	0.0706592	3.28735e-07	DOWN
tr|A6TGU4|A6TGU4_KLEP7	Periplasmic maltose-binding protein OS=Klebsiella pneumoniae subsp. pneumoniae (strain ATCC 700721 / MGH 78578) GN=malE PE=4 SV=1	KLEP7	10	A6TGU4	GN=malE	0.060256	0.0847227	0.0559758	0.0787046	0.172844	0.0699148	9.30683e-07	DOWN
tr|A6TF26|A6TF26_KLEP7	Phosphoenolpyruvate carboxykinase (ATP) OS=Klebsiella pneumoniae subsp. pneumoniae (strain ATCC 700721 / MGH 78578) GN=pckA PE=3 SV=1	KLEP7	32	A6TF26	GN=pckA	0.0580764	0.0731139	0.0642688	0.0794328	0.118922	0.068723	2.86816e-07	DOWN
tr|A6TC72|A6TC72_KLEP7	Ethanolamine ammonia-lyase light chain OS=Klebsiella pneumoniae subsp. pneumoniae (strain ATCC 700721 / MGH 78578) GN=eutC PE=3 SV=1	KLEP7	11	A6TC72	GN=eutC	0.0679204	0.0704693	0.0636796	0.0666807	0.0363585	0.0671875	7.6223e-09	DOWN
tr|A6TBN5|A6TBN5_KLEP7	Galactose transport protein (ABC superfamily, peri_bind) OS=Klebsiella pneumoniae subsp. pneumoniae (strain ATCC 700721 / MGH 78578) GN=mglB PE=4 SV=1	KLEP7	26	A6TBN5	GN=mglB	0.0698232	0.0586138	0.0744732	0.0636796	0.0902368	0.0666475	1.13536e-07	DOWN
tr|A6TD69|A6TD69_KLEP7	Probable serine transporter OS=Klebsiella pneumoniae subsp. pneumoniae (strain ATCC 700721 / MGH 78578) GN=sdaC PE=4 SV=1	KLEP7	3	A6TD69	GN=sdaC	0.0487529	0.0515229	0.0765597	0.0895365	0.256946	0.066593	2.61343e-06	DOWN
tr|A6T961|A6T961_KLEP7	Putative bacterial regulatory protein, DeoR OS=Klebsiella pneumoniae subsp. pneumoniae (strain ATCC 700721 / MGH 78578) GN=KPN_01701 PE=4 SV=1	KLEP7	7	A6T961	GN=KPN_01701	0.0409261	0.0672977	0.0580764	0.0990832	0.318597	0.0663458	4.92186e-06	DOWN
tr|A6THD9|A6THD9_KLEP7	Putative D-ribose transport protein (ABC superfamily, peri_bind) OS=Klebsiella pneumoniae subsp. pneumoniae (strain ATCC 700721 / MGH 78578) GN=ytfQ PE=4 SV=1	KLEP7	9	A6THD9	GN=ytfQ	0.0405509	0.0928966	0.037325	0.0912011	0.405945	0.0654934	9.76368e-06	DOWN
tr|A6T8F5|A6T8F5_KLEP7	Uncharacterized protein OS=Klebsiella pneumoniae subsp. pneumoniae (strain ATCC 700721 / MGH 78578) GN=ynaF PE=1 SV=1	KLEP7	19	A6T8F5	GN=ynaF	0.0549541	0.0704693	0.0570164	0.0724436	0.122427	0.0637209	2.4548e-07	DOWN
sp|A6THJ2|IOLG_KLEP7	Inositol 2-dehydrogenase OS=Klebsiella pneumoniae subsp. pneumoniae (strain ATCC 700721 / MGH 78578) GN=iolG PE=3 SV=2	KLEP7	9	A6THJ2	GN=iolG	0.0554626	0.0452898	0.0794328	0.0630957	0.204949	0.0608202	9.92041e-07	DOWN
tr|A6T7R8|A6T7R8_KLEP7	Acid phosphatase OS=Klebsiella pneumoniae subsp. pneumoniae (strain ATCC 700721 / MGH 78578) GN=phoC PE=3 SV=1	KLEP7	22	A6T7R8	GN=phoC	0.0666807	0.0554626	0.0660693	0.0529663	0.101962	0.0602947	1.18836e-07	DOWN
tr|A6T5D2|A6T5D2_KLEP7	Putative sugar-specific permeas OS=Klebsiella pneumoniae subsp. pneumoniae (strain ATCC 700721 / MGH 78578) GN=KPN_00351 PE=4 SV=1	KLEP7	3	A6T5D2	GN=KPN_00351	0.0310456	0.0711213	0.0390841	0.0928966	0.424781	0.0585369	7.81267e-06	DOWN
tr|A6TDD4|A6TDD4_KLEP7	Propanediol utilization: dehydratase, small subunit OS=Klebsiella pneumoniae subsp. pneumoniae (strain ATCC 700721 / MGH 78578) GN=pduE PE=4 SV=1	KLEP7	21	A6TDD4	GN=pduE	0.0704693	0.060256	0.0544503	0.0465586	0.150494	0.0579335	3.36396e-07	DOWN
tr|A6TC78|A6TC78_KLEP7	Ethanolamine utilization protein OS=Klebsiella pneumoniae subsp. pneumoniae (strain ATCC 700721 / MGH 78578) GN=eutE PE=4 SV=1	KLEP7	27	A6TC78	GN=eutE	0.049204	0.0816582	0.0359749	0.0539511	0.30141	0.055197	2.31646e-06	DOWN
tr|A6T957|A6T957_KLEP7	Putative glyoxalase/bleomycin resistance protein/dioxygenas OS=Klebsiella pneumoniae subsp. pneumoniae (strain ATCC 700721 / MGH 78578) GN=KPN_01697 PE=4 SV=1	KLEP7	12	A6T957	GN=KPN_01697	0.0787046	0.0413047	0.0630957	0.0353183	0.317423	0.0546058	2.61462e-06	DOWN
tr|A6T958|A6T958_KLEP7	Fucose permease OS=Klebsiella pneumoniae subsp. pneumoniae (strain ATCC 700721 / MGH 78578) GN=KPN_01698 PE=4 SV=1	KLEP7	17	A6T958	GN=KPN_01698	0.049204	0.0672977	0.037325	0.0505825	0.20893	0.0511023	6.04491e-07	DOWN
tr|A6TF45|A6TF45_KLEP7	Glycerol-3-phosphate dehydrogenase OS=Klebsiella pneumoniae subsp. pneumoniae (strain ATCC 700721 / MGH 78578) GN=glpD PE=3 SV=1	KLEP7	51	A6TF45	GN=glpD	0.0346737	0.0529663	0.0366438	0.0539511	0.200499	0.0445587	3.46951e-07	DOWN
tr|A6TGP4|A6TGP4_KLEP7	Putative phosphotransferase system, lactose/cellobiose-specific IIB subunit OS=Klebsiella pneumoniae subsp. pneumoniae (strain ATCC 700721 / MGH 78578) GN=KPN_04369 PE=4 SV=1	KLEP7	4	A6TGP4	GN=KPN_04369	0.042462	0.0416869	0.0474242	0.0461318	0.054278	0.0444262	6.81996e-09	DOWN
tr|A6TGP3|A6TGP3_KLEP7	Putative PEP-dependent phosphotransferase enzyme III OS=Klebsiella pneumoniae subsp. pneumoniae (strain ATCC 700721 / MGH 78578) GN=KPN_04368 PE=4 SV=1	KLEP7	11	A6TGP3	GN=KPN_04368	0.0591562	0.0398107	0.0452898	0.0325087	0.220798	0.0441913	4.51462e-07	DOWN
tr|A6T941|A6T941_KLEP7	Galactose-proton symport of transport system OS=Klebsiella pneumoniae subsp. pneumoniae (strain ATCC 700721 / MGH 78578) GN=KPN_01681 PE=3 SV=1	KLEP7	8	A6T941	GN=KPN_01681	0.0409261	0.0349945	0.0515229	0.047863	0.145183	0.0438266	1.25058e-07	DOWN
tr|A6T8V6|A6T8V6_KLEP7	Heat shock protein OS=Klebsiella pneumoniae subsp. pneumoniae (strain ATCC 700721 / MGH 78578) GN=KPN_01596 PE=3 SV=1	KLEP7	17	A6T8V6	GN=KPN_01596	0.0263027	0.0534564	0.0242103	0.0570164	0.374217	0.0402465	1.63959e-06	DOWN
tr|A6TDD3|A6TDD3_KLEP7	Propanediol utilization: dehydratase, medium subunit OS=Klebsiella pneumoniae subsp. pneumoniae (strain ATCC 700721 / MGH 78578) GN=pduD PE=4 SV=1	KLEP7	11	A6TDD3	GN=pduD	0.0409261	0.0376704	0.0340408	0.0328095	0.0875637	0.0363617	1.5309e-08	DOWN
sp|A6T9S2|RIHA_KLEP7	Pyrimidine-specific ribonucleoside hydrolase RihA OS=Klebsiella pneumoniae subsp. pneumoniae (strain ATCC 700721 / MGH 78578) GN=rihA PE=3 SV=1	KLEP7	4	A6T9S2	GN=rihA	0.037325	0.0346737	0.0359749	0.0334195	0.0411797	0.0353483	1.45825e-09	DOWN
sp|A6TFR2|GLPK_KLEP7	Glycerol kinase OS=Klebsiella pneumoniae subsp. pneumoniae (strain ATCC 700721 / MGH 78578) GN=glpK PE=3 SV=1	KLEP7	79	A6TFR2	GN=glpK	0.0322107	0.0285759	0.042462	0.0369828	0.148661	0.0350578	6.68674e-08	DOWN
tr|A6T542|A6T542_KLEP7	KpLE2 phage-like element putative methyltransferase OS=Klebsiella pneumoniae subsp. pneumoniae (strain ATCC 700721 / MGH 78578) GN=KPN_00260 PE=4 SV=1	KLEP7	2	A6T542	GN=KPN_00260	0.0359749	0.0275423	0.0346737	0.0272898	0.12693	0.0313702	2.94814e-08	DOWN
tr|A6TEZ6|A6TEZ6_KLEP7	Cyclic AMP receptor protein OS=Klebsiella pneumoniae subsp. pneumoniae (strain ATCC 700721 / MGH 78578) GN=crp PE=4 SV=1	KLEP7	17	A6TEZ6	GN=crp	0.0172187	0.0299226	0.0251189	0.0448745	0.344205	0.0292837	4.751e-07	DOWN
tr|A6TDD2|A6TDD2_KLEP7	Propanediol utilization: dehydratase, large subunit OS=Klebsiella pneumoniae subsp. pneumoniae (strain ATCC 700721 / MGH 78578) GN=pduC PE=3 SV=1	KLEP7	29	A6TDD2	GN=pduC	0.0328095	0.0299226	0.0260615	0.0229087	0.134566	0.0279256	2.45185e-08	DOWN
sp|A6THJ4|IOLE_KLEP7	Inosose dehydratase OS=Klebsiella pneumoniae subsp. pneumoniae (strain ATCC 700721 / MGH 78578) GN=iolE PE=3 SV=1	KLEP7	11	A6THJ4	GN=iolE	0.020893	0.0190546	0.0214783	0.0180302	0.0697687	0.019864	1.19981e-09	DOWN
